# Supplementary material for: Identification of ejaculated proteins in the house mouse (Mus domesticus) via isotopic labeling
Source: BMC Genomics. 2011 Jun 10;12:306. doi: 10.1186/1471-2164-12-306 (PMC3144466; doi:10.1186/1471-2164-12-306)
Supplement: Additional file 1 — Male-derived genes detected in the female reproductive tract. The 69 genes that code proteins transferred from males to females. [file 1471-2164-12-306-S1.XLS]

## Sheet: Sheet1
Supplementary Table 1. Unlabeled, presumably male-derived, genes identified by spectra that could unambiguously mapped to a single location in the genome. Among the header names, 0809 and 1008 refers to the two mated females. PLUG=copulatory plug. WASH=isolated uterine fluids. * indicates genes that were not identified with spectra that mapped unambiguously to a single location in the genome, but…
gene	genename	02_0809_PLUG_comp_male.out	02_0809_WASH_norm_male.out	02_1008_PLUG_comp_male.out	02_1008_WASH_norm_male.out	GO_terms
ENSMUSG00000000003	probasin [Source:MGI;Acc:MGI:1860484]	8		25	14	GO:0005215|GO:0005488|GO:0005549|GO:0005550|GO:0006810|GO:0005215|GO:0005488|GO:0005549|GO:0006810
ENSMUSG00000001131	tissue inhibitor of metalloproteinase 1 [Source:MGI;Acc:MGI:98752]	73	11	117	78	GO:0004857|GO:0005515|GO:0005578|GO:0005604|GO:0005615|GO:0008191|GO:0043249|GO:0001775|GO:0004857|GO:0005515|GO:0005578|GO:0005604|GO:0005615|GO:0008191|GO:0043066|GO:0043249
ENSMUSG00000001642	aldo-keto reductase family 1, member B3 (aldose reductase) [Source:MGI;Acc:MGI:1353494]	17		18	GO:0016491|GO:0004032|GO:0005515|GO:0005737|GO:0016491
ENSMUSG00000003746	mannosidase 1, alpha [Source:MGI;Acc:MGI:104677]		2	20	10	GO:0000139|GO:0004571|GO:0005509|GO:0005794|GO:0008152|GO:0016020|GO:0016021|GO:0016798|GO:0000139|GO:0004571|GO:0005509|GO:0005794|GO:0008152|GO:0016020|GO:0016021|GO:0016798|GO:0000139|GO:0004571|GO:0005509|GO:0016020|GO:0016021|GO:0004571|GO:0005509|GO:0005793|GO:0016020
ENSMUSG00000005142	mannosidase 2, alpha B1 [Source:MGI;Acc:MGI:107286]	50	7	49	10	GO:0003824|GO:0004559|GO:0005764|GO:0005975|GO:0006013|GO:0006464|GO:0007611|GO:0008152|GO:0008270|GO:0015923|GO:0016798|GO:0030246|GO:0046872
ENSMUSG00000007891	cathepsin D [Source:MGI;Acc:MGI:88562]			2	GO:0004190|GO:0004192|GO:0004194|GO:0005739|GO:0005764|GO:0006508|GO:0008233|GO:0004190|GO:0004192|GO:0004194|GO:0005739|GO:0005764|GO:0006508|GO:0008233
ENSMUSG00000015519	RIKEN cDNA 2310057J18 gene [Source:MGI;Acc:MGI:1914969]				19
ENSMUSG00000016998	seminal vesicle secretory protein 4 [Source:MGI;Acc:MGI:98450]	1021	238	761	1823
ENSMUSG00000017000	seminal vesicle secretory protein 6 [Source:MGI;Acc:MGI:106178]	318		116	26	GO:0005615
ENSMUSG00000017003	seminal vesicle secretory protein 3A [Source:MGI;Acc:MGI:1927635]	184.5		*	GO:0005198|GO:0005509|GO:0005576|GO:0019953|GO:0030141|GO:0042628|GO:0005198|GO:0005509|GO:0005576|GO:0019953|GO:0030141
ENSMUSG00000017004	seminal vesicle secretory protein 5 [Source:MGI;Acc:MGI:98453]	1343	20	1332	101	GO:0005615
ENSMUSG00000018656	experimental autoimmune prostatitis antigen 2 [Source:MGI;Acc:MGI:3042585]			3	2
ENSMUSG00000020177	RIKEN cDNA 9530003J23 gene [Source:MGI;Acc:MGI:1924647]	117	31	156	188	GO:0003796|GO:0005515|GO:0005576|GO:0005615|GO:0006605|GO:0016998
ENSMUSG00000020321	malate dehydrogenase 1, NAD (soluble) [Source:MGI;Acc:MGI:97051]	7	7	32	13	GO:0003824|GO:0005625|GO:0005737|GO:0005975|GO:0006096|GO:0006099|GO:0006100|GO:0006107|GO:0006108|GO:0016491|GO:0016615|GO:0016616|GO:0019674|GO:0030060|GO:0044262|GO:0051287
ENSMUSG00000020857	expressed in non-metastatic cells 2, protein [Source:MGI;Acc:MGI:97356]	7		7	5	GO:0000166|GO:0000287|GO:0004550|GO:0005515|GO:0005524|GO:0005737|GO:0005739|GO:0006183|GO:0006228|GO:0006241|GO:0009117|GO:0016020|GO:0016301|GO:0016740|GO:0000166|GO:0000287|GO:0004550|GO:0005515|GO:0005524|GO:0005737|GO:0005739|GO:0006183|GO:0006228|GO:0006241|GO:0009117|GO:0016020|GO:0016301|GO:0016740
ENSMUSG00000021242	Niemann Pick type C2 [Source:MGI;Acc:MGI:1915213]				8	GO:0005615|GO:0019899|GO:0042632
ENSMUSG00000021822	plasminogen activator, urokinase [Source:MGI;Acc:MGI:97611]	20	12	80	11	GO:0003824|GO:0004252|GO:0005615|GO:0006508|GO:0008233|GO:0008243
ENSMUSG00000021907	beta-microseminoprotein [Source:MGI;Acc:MGI:97166]	25		42	65	GO:0005615
ENSMUSG00000021939	cathepsin B [Source:MGI;Acc:MGI:88561]	14		16	4	GO:0004197|GO:0004213|GO:0004213|GO:0004601|GO:0005515|GO:0005576|GO:0005739|GO:0005764|GO:0006118|GO:0006508|GO:0006979|GO:0008234|GO:0009611|GO:0009897|GO:0016324|GO:0020037|GO:0030984|GO:0050790
ENSMUSG00000022037	clusterin [Source:MGI;Acc:MGI:88423]			21	GO:0005615|GO:0006916|GO:0006979|GO:0008219|GO:0008284|GO:0016235|GO:0031018|GO:0045597|GO:0048471|GO:0048812
ENSMUSG00000022938	open reading frame 9 [Source:MGI;Acc:MGI:1270150]	29		28	3	GO:0005125|GO:0005576|GO:0005615|GO:0030073
ENSMUSG00000022982	superoxide dismutase 1, soluble [Source:MGI;Acc:MGI:98351]				8	GO:0000187|GO:0000303|GO:0001541|GO:0001819|GO:0001895|GO:0002262|GO:0004785|GO:0005507|GO:0005615|GO:0005634|GO:0005634|GO:0005737|GO:0005737|GO:0005739|GO:0005739|GO:0005829|GO:0005886|GO:0006302|GO:0006309|GO:0006749|GO:0006801|GO:0006879|GO:0006916|GO:0007283|GO:0007566|GO:0007569|GO:0007605|GO:0007626|GO:0008217|GO:0008270|GO:0009408|GO:0016209|GO:0016491|GO:0019226|GO:0019430|GO:0019430|GO:…
ENSMUSG00000023289	seminal vesicle antigen [Source:MGI;Acc:MGI:102785]	261	57	346	230	GO:0005576|GO:0005615
ENSMUSG00000024125	spermine binding protein-like [Source:MGI;Acc:MGI:3694550]	*		64.5	15
ENSMUSG00000024128	spermine binding protein [Source:MGI;Acc:MGI:106021]	*		59.5	20
ENSMUSG00000024225	colipase, pancreatic [Source:MGI;Acc:MGI:88421]	6	GO:0005576|GO:0005615|GO:0007586|GO:0008047|GO:0016042|GO:0005576|GO:0007586|GO:0008047|GO:0016042
ENSMUSG00000024503	serine peptidase inhibitor, Kazal type 3 [Source:MGI;Acc:MGI:106202]	347		480	801	GO:0004867|GO:0005515|GO:0005615
ENSMUSG00000025431	cysteine-rich secretory protein 1 [Source:MGI;Acc:MGI:102553]				11	GO:0005576
ENSMUSG00000025787	transglutaminase 4 (prostate) [Source:MGI;Acc:MGI:3027002]	304	206	671	475	GO:0003810|GO:0016740|GO:0018149
ENSMUSG00000026249	serine (or cysteine) peptidase inhibitor, clade E, member 2 [Source:MGI;Acc:MGI:101780]	67	32	92	79	GO:0004867|GO:0005615|GO:0007275|GO:0007399|GO:0008201|GO:0030154
ENSMUSG00000026701	peroxiredoxin 6 [Source:MGI;Acc:MGI:894320]	232	136	321	199	GO:0000302|GO:0004601|GO:0005829|GO:0016209|GO:0016491|GO:0000302|GO:0004601|GO:0005737|GO:0005764|GO:0005829|GO:0016042|GO:0016209|GO:0016491|GO:0016787|GO:0051920|GO:0016209|GO:0016491
ENSMUSG00000026864	heat shock protein 5 [Source:MGI;Acc:MGI:95835]			7	GO:0000166|GO:0005515|GO:0005524|GO:0005783|GO:0006983|GO:0043022|GO:0000166|GO:0005515|GO:0005515|GO:0005524|GO:0005783|GO:0006983|GO:0043022
ENSMUSG00000027227	sorbitol dehydrogenase [Source:MGI;Acc:MGI:98266]	16	13	31	20	GO:0003939|GO:0006118|GO:0008270|GO:0016491|GO:0046872|GO:0051287|GO:0003939|GO:0006118|GO:0006970|GO:0008270|GO:0009725|GO:0016491|GO:0031667|GO:0042493|GO:0042802|GO:0046686|GO:0046688|GO:0046872|GO:0051287
ENSMUSG00000027447	cystatin C [Source:MGI;Acc:MGI:102519]	74	11	79	34	GO:0004869|GO:0005615
ENSMUSG00000027562	carbonic anhydrase 2 [Source:MGI;Acc:MGI:88269]	80	22	38	21	GO:0002009|GO:0004089|GO:0005737|GO:0005737|GO:0005737|GO:0006730|GO:0008270|GO:0008270|GO:0015670|GO:0016829|GO:0046872|GO:0046903
ENSMUSG00000028185	deoxyribonuclease II beta [Source:MGI;Acc:MGI:1913283]	45	16	61	33	GO:0004520|GO:0004531|GO:0005576|GO:0005615|GO:0005737|GO:0005764|GO:0006259|GO:0016787
ENSMUSG00000028359	orosomucoid 3 [Source:MGI;Acc:MGI:97445]	7.5		7.5	GO:0005215|GO:0005488|GO:0006810|GO:0006953
ENSMUSG00000028691	peroxiredoxin 1 [Source:MGI;Acc:MGI:99523]			3	2	GO:0005737|GO:0006979|GO:0016209|GO:0016491|GO:0042345|GO:0051920|GO:0005737|GO:0006979|GO:0016209|GO:0016491|GO:0042345|GO:0051920
ENSMUSG00000029281	submaxillary gland androgen regulated protein 2 [Source:MGI;Acc:MGI:102762]			4	GO:0005615|GO:0006805|GO:0009636|GO:0005615|GO:0006805|GO:0009636|GO:0005615|GO:0006805|GO:0009636|GO:0005615|GO:0006805|GO:0009636
ENSMUSG00000029368	albumin [Source:MGI;Acc:MGI:87991]			148	3	GO:0003677|GO:0005507|GO:0005515|GO:0005576|GO:0005615|GO:0005737|GO:0006810|GO:0008144|GO:0008270|GO:0008289|GO:0009267|GO:0010033|GO:0015643|GO:0019825|GO:0019836|GO:0030170|GO:0043066|GO:0043234|GO:0046689|GO:0046872|GO:0051659
ENSMUSG00000029994	annexin A4 [Source:MGI;Acc:MGI:88030]			16	8	GO:0004859|GO:0005509|GO:0005544|GO:0008092|GO:0050819|GO:0004859|GO:0005509|GO:0005544|GO:0008092|GO:0050819|GO:0004859|GO:0005509|GO:0005544|GO:0050819
ENSMUSG00000030659	nucleobindin 2 [Source:MGI;Acc:MGI:1858179]	52	GO:0003677|GO:0005509|GO:0005615|GO:0005634|GO:0005640|GO:0005737|GO:0005783|GO:0005793|GO:0006874
ENSMUSG00000032099	seminal vesicle secretory protein 7 [Source:MGI;Acc:MGI:1930790]	165		349	190	GO:0005509|GO:0005516|GO:0005615
ENSMUSG00000032108	RIKEN cDNA D730048I06 gene [Source:MGI;Acc:MGI:1915421]	170		113	82	GO:0004872|GO:0005488|GO:0005615|GO:0007155|GO:0007160|GO:0007229|GO:0008305|GO:0005615
ENSMUSG00000033684	quiescin Q6 sulfhydryl oxidase 1 [Source:MGI;Acc:MGI:1330818]	448	84	484	294	GO:0045454|GO:0005615|GO:0005615|GO:0005794|GO:0006118|GO:0006467|GO:0006467|GO:0009055|GO:0016020|GO:0016021|GO:0016971|GO:0016971|GO:0020037|GO:0030173|GO:0030173|GO:0045454
ENSMUSG00000034708	granulin [Source:MGI;Acc:MGI:95832]	10		23	11	GO:0001835|GO:0004623|GO:0005509|GO:0005615|GO:0005739|GO:0006644|GO:0007566|GO:0016042|GO:0050679
ENSMUSG00000035896	ribonuclease, RNase A family, 1 (pancreatic) [Source:MGI;Acc:MGI:97919]				10	GO:0003676|GO:0004519|GO:0004522|GO:0005615|GO:0016787
ENSMUSG00000037053	alpha-2-glycoprotein 1, zinc [Source:MGI;Acc:MGI:103163]	18	7	29	26	GO:0005615|GO:0006955|GO:0007155|GO:0016020|GO:0019882|GO:0040014|GO:0042612
ENSMUSG00000039215	seminal vesicle secretory protein 1 [Source:MGI;Acc:MGI:2682321]	1143		249	GO:0005507|GO:0008131|GO:0009308|GO:0048038
ENSMUSG00000040132	seminal vesicle secretory protein 2 [Source:MGI;Acc:MGI:1858275]	133		70	GO:0005198|GO:0005576|GO:0005615|GO:0019953|GO:0030141|GO:0005198|GO:0005576|GO:0005615|GO:0019953|GO:0030141|GO:0005198|GO:0005576|GO:0005615|GO:0019953|GO:0030141
ENSMUSG00000042179	pancreatic lipase related protein 1 [Source:MGI;Acc:MGI:97723]			2	GO:0003824|GO:0004806|GO:0005615|GO:0006629|GO:0016042|GO:0016787
ENSMUSG00000047730	Fc fragment of IgG binding protein [Source:MGI;Acc:MGI:2444336]	146.5	14	304	556	GO:0007155|GO:0007339|GO:0016020
ENSMUSG00000050383	seminal vesicle secretory protein 3B [Source:MGI;Acc:MGI:3583778]	164.5		*	GO:0005198|GO:0005576|GO:0019953|GO:0030141|GO:0042628
ENSMUSG00000053729	RIKEN cDNA 9530002K18 gene [Source:MGI;Acc:MGI:1924674]	326	26	261	676
ENSMUSG00000054169	CEA-related cell adhesion molecule 10 [Source:MGI;Acc:MGI:1347248]	665	2	479	41	GO:0005615
ENSMUSG00000055172	complement component 1, r subcomponent [Source:MGI;Acc:MGI:1355313]				29.5	GO:0003815|GO:0003816|GO:0003824|GO:0004252|GO:0004263|GO:0004295|GO:0005509|GO:0005615|GO:0006508|GO:0006958|GO:0008233|GO:0045087|GO:0003824|GO:0004252|GO:0005509|GO:0006508
ENSMUSG00000055561	serine peptidase inhibitor, Kazal type 5 [Source:MGI;Acc:MGI:1919682]				6	GO:0004867|GO:0030155|GO:0045861
ENSMUSG00000058207	serine (or cysteine) peptidase inhibitor, clade A, member 3K [Source:MGI;Acc:MGI:98377]			3	GO:0004867
ENSMUSG00000060802	beta-2 microglobulin [Source:MGI;Acc:MGI:88127]	248	48	219	212	GO:0002474|GO:0005515|GO:0005515|GO:0005615|GO:0005887|GO:0006955|GO:0006968|GO:0042612
ENSMUSG00000061540	orosomucoid 2 [Source:MGI;Acc:MGI:97444]	2.5		12.5	GO:0005488|GO:0005615|GO:0006953
ENSMUSG00000062070	phosphoglycerate kinase 1 [Source:MGI;Acc:MGI:97555]	11	GO:0000166|GO:0004618|GO:0005524|GO:0005737|GO:0006096|GO:0016310|GO:0016740
ENSMUSG00000063229	lactate dehydrogenase A [Source:MGI;Acc:MGI:96759]			6	GO:0003824|GO:0004459|GO:0005515|GO:0005525|GO:0005737|GO:0005975|GO:0006096|GO:0006100|GO:0007264|GO:0016491|GO:0016616|GO:0019642|GO:0044262|GO:0003824|GO:0004459|GO:0005515|GO:0005525|GO:0005737|GO:0005975|GO:0006096|GO:0006100|GO:0007264|GO:0016491|GO:0016616|GO:0019642|GO:0044262|GO:0003824|GO:0004459|GO:0005515|GO:0005525|GO:0005737|GO:0005975|GO:0006096|GO:0006100|GO:0007264|GO:0016491|GO:…
ENSMUSG00000068747	sortilin 1 [Source:MGI;Acc:MGI:1338015]	9	GO:0016021|GO:0001503|GO:0004872|GO:0005515|GO:0005615|GO:0005764|GO:0005768|GO:0005783|GO:0005794|GO:0006810|GO:0006897|GO:0007275|GO:0016020|GO:0016021|GO:0016492|GO:0030140|GO:0030154
ENSMUSG00000070313	RIKEN cDNA A630095E13 gene [Source:MGI;Acc:MGI:3055869]	107		117	51
ENSMUSG00000074448	predicted gene, EG434396 [Source:MGI;Acc:MGI:3647347]			18
ENSMUSG00000076434	WAP four-disulfide core domain 3 [Source:MGI;Acc:MGI:1923897]			5	53	GO:0005576|GO:0030414|GO:0030414
ENSMUSG00000078775	LOC100037259 protein (Fragment). [Source:Uniprot/SPTREMBL;Acc:A1L0S3]	40.5		195	513
ENSMUSG00000078776	Fc fragment of IgG binding protein [Source:MGI;Acc:MGI:2444336]	329	11	620	1509	GO:0007155|GO:0007339|GO:0016020
ENSMUSG00000079345	complement component 1, r subcomponent [Source:MGI;Acc:MGI:1355313]	73	35	116	56.5	GO:0003815|GO:0003816|GO:0003824|GO:0004252|GO:0004263|GO:0004295|GO:0005509|GO:0005615|GO:0006508|GO:0006958|GO:0008233|GO:0045087
