# Supplementary material for: Identification of ejaculated proteins in the house mouse (Mus domesticus) via isotopic labeling
Source: BMC Genomics. 2011 Jun 10;12:306. doi: 10.1186/1471-2164-12-306 (PMC3144466; doi:10.1186/1471-2164-12-306)
Supplement: Additional file 2 — Ambiguous male-derived genes. 30 genes that were only identified with ambiguously mapping spectra from the female reproductive tract. [file 1471-2164-12-306-S2.XLS]

## Sheet: Sheet1
Supplementary Table 2. Spectra from un-labeled, presumably male-derived proteins which do not unambiguously map to a single location in the genome in one or more of the mass spectrometry experiments. Some genes listed here were unambiguously identified in some experiments but not others due to variance in exact peptides identified. Such genes will contain number of spectra identified in the appro…
gene	genename	02_0809_PLUG_comp_male.out	02_0809_WASH_norm_male.out	02_1008_PLUG_comp_male.out	02_1008_WASH_norm_male.out
ENSMUSG00000017003	seminal vesicle secretory protein 3A [Source:MGI;Acc:MGI:1927635]	184.5
ENSMUSG00000024125	spermine binding protein-like [Source:MGI;Acc:MGI:3694550]			64.5	15
ENSMUSG00000024128	spermine binding protein-like [Source:MGI;Acc:MGI:3694550]			59.5	20
ENSMUSG00000029580	actin, beta, cytoplasmic [Source:MGI;Acc:MGI:87904]
ENSMUSG00000030695	aldolase 1, A isoform [Source:MGI;Acc:MGI:87994]
ENSMUSG00000031972	actin, alpha 1, skeletal muscle [Source:MGI;Acc:MGI:87902]
ENSMUSG00000035783	actin, alpha 1, skeletal muscle [Source:MGI;Acc:MGI:87902]
ENSMUSG00000050383	seminal vesicle secretory protein 3A [Source:MGI;Acc:MGI:1927635]	164.5
ENSMUSG00000052305	hemoglobin, beta adult major chain [Source:MGI;Acc:MGI:96021]
ENSMUSG00000059343	aldolase 1, A isoform [Source:MGI;Acc:MGI:87994]
ENSMUSG00000059430	actin, alpha 1, skeletal muscle [Source:MGI;Acc:MGI:87902]
ENSMUSG00000060093	histone cluster 4, H4 [Source:MGI;Acc:MGI:2448443]
ENSMUSG00000060639	histone cluster 4, H4 [Source:MGI;Acc:MGI:2448443]
ENSMUSG00000060678	histone cluster 4, H4 [Source:MGI;Acc:MGI:2448443]
ENSMUSG00000060832	histone cluster 4, H4 [Source:MGI;Acc:MGI:2448443]
ENSMUSG00000060981	histone cluster 4, H4 [Source:MGI;Acc:MGI:2448443]
ENSMUSG00000061482	histone cluster 4, H4 [Source:MGI;Acc:MGI:2448443]
ENSMUSG00000062825	actin, beta, cytoplasmic [Source:MGI;Acc:MGI:87904]
ENSMUSG00000063129	aldolase 1, A isoform [Source:MGI;Acc:MGI:87994]
ENSMUSG00000064288	histone cluster 4, H4 [Source:MGI;Acc:MGI:2448443]
ENSMUSG00000067455	histone cluster 4, H4 [Source:MGI;Acc:MGI:2448443]
ENSMUSG00000068614	actin, alpha 1, skeletal muscle [Source:MGI;Acc:MGI:87902]
ENSMUSG00000068851	histone cluster 4, H4 [Source:MGI;Acc:MGI:2448443]
ENSMUSG00000069266	histone cluster 4, H4 [Source:MGI;Acc:MGI:2448443]
ENSMUSG00000069274	histone cluster 4, H4 [Source:MGI;Acc:MGI:2448443]
ENSMUSG00000069305	histone cluster 4, H4 [Source:MGI;Acc:MGI:2448443]
ENSMUSG00000069306	histone cluster 4, H4 [Source:MGI;Acc:MGI:2448443]
ENSMUSG00000069917	hemoglobin alpha, adult chain 2 [Source:MGI;Acc:MGI:96016]
ENSMUSG00000069919	hemoglobin alpha, adult chain 2 [Source:MGI;Acc:MGI:96016]
ENSMUSG00000073940	hemoglobin, beta adult major chain [Source:MGI;Acc:MGI:96021]
