# Supplementary material for: Identification of ejaculated proteins in the house mouse (Mus domesticus) via isotopic labeling
Source: BMC Genomics. 2011 Jun 10;12:306. doi: 10.1186/1471-2164-12-306 (PMC3144466; doi:10.1186/1471-2164-12-306)
Supplement: Additional file 3 — Genes detected from the male reproductive tract. 483 genes identified from dissected regions of the male reproductive tract [a re-analysis of 49]. [file 1471-2164-12-306-S3.XLS]

## Sheet: Sheet1
FROM 25.7...out: Supplementary Table 3. After re-analysis, the 483 genes identified by Dean et al. (2009), the tissues that they were detected in, the length of their longest transcript, whether or not the highest spectral count derived from the seminal vesicles (and if so, the number of spectra detected in seminal vesicles divided by the total number of spectra divided), pairwise dN/dS estimates…
gene	genename	BD	BD_NSAF	BU	BU_NSAF	CG	CG_NSAF	DP	DP_NSAF	SV	SV_NSAF	VP	VP_NSAF	protein_length	N_experiments	AVERAGE_NSAF	SUMFIRST_NSAF
ENSMUSG00000000001	guanine nucleotide binding protein, alpha inhibiting 3 [Source:MGI;Acc:MGI:95773]			3	0.0005			*						355	1	0.0005	0.0001
ENSMUSG00000000003	probasin [Source:MGI;Acc:MGI:1860484]											5	0.0023	156	1	0.0023	0.0003
ENSMUSG00000000563	ATP synthase, H+ transporting, mitochondrial F0 complex, subunit b, isoform 1 [Source:MGI;Acc:MGI:1100495]			3	0.0006									257	1	0.0006	0.0001
ENSMUSG00000000568	heterogeneous nuclear ribonucleoprotein D [Source:MGI;Acc:MGI:101947]			13	0.0021			3	0.0004					337	2	0.0013	0.0004
ENSMUSG00000001131	tissue inhibitor of metalloproteinase 1 [Source:MGI;Acc:MGI:98752]							7	0.0015	53	0.0058			206	2	0.0036	0.0023
ENSMUSG00000001270	creatine kinase, brain [Source:MGI;Acc:MGI:88407]	13	0.0023	3	0.0004			93	0.011			9	0.0017	382	4	0.0039	0.0024
ENSMUSG00000001424	staphylococcal nuclease and tudor domain containing 1 [Source:MGI;Acc:MGI:1929266]							5	0.0002			3	0.0002	911	2	0.0002	0.0001
ENSMUSG00000001473	tubulin, beta 6 [Source:MGI;Acc:MGI:1915201]							12.4	0.0013					448	1	0.0013	0.0002
ENSMUSG00000001525	tubulin, beta 5 [Source:MGI;Acc:MGI:107812]	24.8	0.0037	38.5	0.0048			33.6	0.0034	*		29.5	0.0047	445	4	0.0042	0.0022
ENSMUSG00000001576	endoplasmic reticulum-golgi intermediate compartment (ERGIC) 1 [Source:MGI;Acc:MGI:1914708]			6	0.0011									291	1	0.0011	0.0002
ENSMUSG00000001642	aldo-keto reductase family 1, member B3 (aldose reductase) [Source:MGI;Acc:MGI:1353494]	17	0.0045	13	0.0028	18	0.0054	34	0.0061			9	0.0025	251	5	0.0043	0.0029
ENSMUSG00000001665	glutathione S-transferase, theta 3 [Source:MGI;Acc:MGI:2143526]			22	0.005	4	0.0012	8	0.0015			8	0.0023	242	4	0.0025	0.0014
ENSMUSG00000001666	D-dopachrome tautomerase [Source:MGI;Acc:MGI:1298381]			6	0.0028			10	0.0038			5	0.003	119	3	0.0032	0.0014
ENSMUSG00000001891	UDP-glucose pyrophosphorylase 2 [Source:MGI;Acc:MGI:2183447]	5	0.0007			3	0.0004	3	0.0003					508	3	0.0005	0.0002
ENSMUSG00000001924	ubiquitin-activating enzyme E1, Chr X [Source:MGI;Acc:MGI:98890]	6	0.0004	22	0.0011			16	0.0007			19	0.0013	1059	4	0.0009	0.0005
ENSMUSG00000002233	ras homolog gene family, member C [Source:MGI;Acc:MGI:106028]	4	0.0014											194	1	0.0014	0.0002
ENSMUSG00000003037	RAB8A, member RAS oncogene family [Source:MGI;Acc:MGI:96960]			6	0.0016							3.5	0.0012	208	2	0.0014	0.0004
ENSMUSG00000003316	golgi apparatus protein 1 [Source:MGI;Acc:MGI:104967]			23	0.0011									1176	1	0.0011	0.0002
ENSMUSG00000003477	indolethylamine N-methyltransferase [Source:MGI;Acc:MGI:102963]							7	0.0012					265	1	0.0012	0.0002
ENSMUSG00000003617	ceruloplasmin [Source:MGI;Acc:MGI:88476]	5	0.0003									3	0.0002	1074	2	0.0003	0.0001
ENSMUSG00000003814	calreticulin [Source:MGI;Acc:MGI:88252]			6	0.0008	11	0.002	25	0.0027			5	0.0008	417	4	0.0016	0.0009
ENSMUSG00000004207	prosaposin [Source:MGI;Acc:MGI:97783]			9	0.0009			2	0.0002	2	0.0001	6	0.0008	556	4	0.0005	0.0003
ENSMUSG00000004267	enolase 2, gamma neuronal [Source:MGI;Acc:MGI:95394]							8.8	0.0012					339	1	0.0012	0.0002
ENSMUSG00000004610	electron transferring flavoprotein, beta polypeptide [Source:MGI;Acc:MGI:106098]			3	0.0006									256	1	0.0006	0.0001
ENSMUSG00000004951	heat shock protein 1 [Source:MGI;Acc:MGI:96240]	8	0.0027			3	0.0011							198	2	0.0019	0.0004
ENSMUSG00000004980	heterogeneous nuclear ribonucleoprotein A2/B1 [Source:MGI;Acc:MGI:104819]			5	0.0007			8	0.001			4	0.0008	373	3	0.0008	0.0004
ENSMUSG00000005054	cystatin B [Source:MGI;Acc:MGI:109514]							2	0.0009					99	1	0.0009	0.0002
ENSMUSG00000005103	WD repeat domain 1 [Source:MGI;Acc:MGI:1337100]	6	0.0007	16	0.0014			13	0.001			6	0.0007	607	4	0.0009	0.0005
ENSMUSG00000005142	mannosidase 2, alpha B1 [Source:MGI;Acc:MGI:107286]									14	0.0003			1014	1	0.0003	0.0001
ENSMUSG00000005161	peroxiredoxin 2 [Source:MGI;Acc:MGI:109486]	29	0.0097	25	0.0069			24	0.0055			12	0.0042	199	4	0.0066	0.0036
ENSMUSG00000005716	parvalbumin [Source:MGI;Acc:MGI:97821]	8	0.0048											111	1	0.0048	0.0006
ENSMUSG00000005803	sulfide quinone reductase-like (yeast) [Source:MGI;Acc:MGI:1929899]			2	0.0002									451	1	0.0002	0
ENSMUSG00000005973	reticulocalbin 1 [Source:MGI;Acc:MGI:104559]							3	0.0004					326	1	0.0004	0.0001
ENSMUSG00000006356	cysteine rich protein 2 [Source:MGI;Acc:MGI:1915587]			10	0.0026									209	1	0.0026	0.0004
ENSMUSG00000006373	progesterone receptor membrane component 1 [Source:MGI;Acc:MGI:1858305]							6	0.0014					196	1	0.0014	0.0002
ENSMUSG00000006574	solute carrier family 4 (anion exchanger), member 1 [Source:MGI;Acc:MGI:109393]	5	0.0004											930	1	0.0004	0
ENSMUSG00000006699	cell division cycle 42 homolog (S. cerevisiae) [Source:MGI;Acc:MGI:106211]			3	0.0009			5	0.0012			2.5	0.0009	192	3	0.001	0.0004
ENSMUSG00000007033	heat shock protein 1-like [Source:MGI;Acc:MGI:96231]							10.8	0.0008			4.8	0.0005	642	2	0.0006	0.0002
ENSMUSG00000007739	chaperonin subunit 4 (delta) [Source:MGI;Acc:MGI:104689]											3	0.0004	540	1	0.0004	0
ENSMUSG00000007815	ras homolog gene family, member A [Source:MGI;Acc:MGI:1096342]			17	0.0048			2	0.0005			4	0.0015	194	3	0.0023	0.0009
ENSMUSG00000007850	heterogeneous nuclear ribonucleoprotein H1 [Source:MGI;Acc:MGI:1891925]											5.5	0.0009	450	1	0.0009	0.0001
ENSMUSG00000011148	adenylosuccinate synthetase like 1 [Source:MGI;Acc:MGI:87947]	6	0.0009											469	1	0.0009	0.0001
ENSMUSG00000011752	phosphoglycerate mutase 1 [Source:MGI;Acc:MGI:97552]			6.5	0.0014	2	0.0006	8	0.0014					255	3	0.0011	0.0005
ENSMUSG00000012848	ribosomal protein S5 [Source:MGI;Acc:MGI:1097682]											5	0.0017	205	1	0.0017	0.0002
ENSMUSG00000014846	tubulin polymerization-promoting protein family member 3 [Source:MGI;Acc:MGI:1915221]	5	0.0019					2	0.0005			2	0.0008	177	3	0.0011	0.0004
ENSMUSG00000014959	golgi reassembly stacking protein 2 [Source:MGI;Acc:MGI:2135962]			10	0.0014									392	1	0.0014	0.0002
ENSMUSG00000015143	actinin, alpha 1 [Source:MGI;Acc:MGI:2137706]							3.5	0.0002			6	0.0005	893	2	0.0003	0.0001
ENSMUSG00000015165	heterogeneous nuclear ribonucleoprotein L [Source:MGI;Acc:MGI:104816]							4	0.0003					574	1	0.0003	0.0001
ENSMUSG00000015291	guanosine diphosphate (GDP) dissociation inhibitor 1 [Source:MGI;Acc:MGI:99846]	3.5	0.0005	2	0.0002			3.5	0.0004			2	0.0003	448	4	0.0003	0.0002
ENSMUSG00000015656	heat shock protein 8 [Source:MGI;Acc:MGI:105384]	27	0.0028	70	0.0059	24.5	0.0029	57.3	0.004			28.8	0.0031	647	5	0.0037	0.0025
ENSMUSG00000015733	capping protein (actin filament) muscle Z-line, alpha 2 [Source:MGI;Acc:MGI:106222]							6	0.0009			3	0.0007	287	2	0.0008	0.0002
ENSMUSG00000015889	leukotriene A4 hydrolase [Source:MGI;Acc:MGI:96836]	4	0.0004											612	1	0.0004	0.0001
ENSMUSG00000015932	destrin [Source:MGI;Acc:MGI:1929270]	15	0.006	25	0.0083	5	0.0023	45	0.0123			19	0.0081	166	5	0.0074	0.0052
ENSMUSG00000015937	H2A histone family, member Y [Source:MGI;Acc:MGI:1349392]			6	0.0009									370	1	0.0009	0.0001
ENSMUSG00000016319	solute carrier family 25 (mitochondrial carrier, adenine nucleotide translocator), member 5 [Source:MGI;Acc:MGI:1353496]			12	0.0022			7	0.0011			8	0.0019	299	3	0.0017	0.0007
ENSMUSG00000016349	eukaryotic translation elongation factor 1 alpha 2 [Source:MGI;Acc:MGI:1096317]	29	0.0042	59	0.007									464	2	0.0056	0.0015
ENSMUSG00000016998	seminal vesicle secretory protein 4 [Source:MGI;Acc:MGI:98450]	51	0.0299	12	0.0058	199	0.1316	261	0.1038	718	0.1427	113	0.0698	114	6	0.0806	0.0937
ENSMUSG00000017000	seminal vesicle secretory protein 6 [Source:MGI;Acc:MGI:106178]	54	0.0361			80	0.0603	39	0.0177	1741	0.3944	75	0.0528	100	5	0.1123	0.1568
ENSMUSG00000017003	seminal vesicle secretory protein 3A [Source:MGI;Acc:MGI:1927635]	*				*				111	0.0095			265	1	0.0095	0.0033
ENSMUSG00000017004	seminal vesicle secretory protein 5 [Source:MGI;Acc:MGI:98453]	13	0.0071			67	0.0411	36	0.0133	740	0.1363	40	0.0229	123	5	0.0441	0.0574
ENSMUSG00000017204	gasdermin A1 [Source:MGI;Acc:MGI:1889509]					4	0.0007	14	0.0014					447	2	0.001	0.0003
ENSMUSG00000017286	glyoxalase domain containing 4 [Source:MGI;Acc:MGI:1914451]			2	0.0004			5	0.0008					289	2	0.0006	0.0002
ENSMUSG00000017723	WAP four-disulfide core domain 2 [Source:MGI;Acc:MGI:1914951]			11	0.0041									149	1	0.0041	0.0006
ENSMUSG00000018293	profilin 1 [Source:MGI;Acc:MGI:97549]	17	0.009	33	0.0143	9	0.0053	36	0.0129			35	0.0194	127	5	0.0122	0.0081
ENSMUSG00000018326	tyrosine 3-monooxygenase/tryptophan 5-monooxygenase activation protein, beta polypeptide [Source:MGI;Acc:MGI:1891917]	3	0.0008					3.4	0.0006					247	2	0.0007	0.0002
ENSMUSG00000018340	annexin A6 [Source:MGI;Acc:MGI:88255]	19	0.0019	12	0.001	2	0.0002	11	0.0007			11	0.0012	673	5	0.001	0.0006
ENSMUSG00000018585	ATX1 (antioxidant protein 1) homolog 1 (yeast) [Source:MGI;Acc:MGI:1333855]	4	0.0039	7	0.0056							9	0.0092	69	3	0.0062	0.0023
ENSMUSG00000018656	experimental autoimmune prostatitis antigen 2 [Source:MGI;Acc:MGI:3042585]					3	0.0002	28	0.0014					915	2	0.0008	0.0003
ENSMUSG00000018796	acyl-CoA synthetase long-chain family member 1 [Source:MGI;Acc:MGI:102797]							3	0.0002					700	1	0.0002	0
ENSMUSG00000018830	myosin, heavy polypeptide 11, smooth muscle [Source:MGI;Acc:MGI:102643]	9.2	0.0003					88.5	0.0021			49	0.0018	1939	3	0.0014	0.0006
ENSMUSG00000018848	arginyl-tRNA synthetase [Source:MGI;Acc:MGI:1914297]							2	0.0001					661	1	0.0001	0
ENSMUSG00000018893	myoglobin [Source:MGI;Acc:MGI:96922]	47	0.0203	5	0.0018									155	2	0.011	0.0026
ENSMUSG00000018965	tyrosine 3-monooxygenase/tryptophan 5-monooxygenase activation protein, eta polypeptide [Source:MGI;Acc:MGI:109194]							1.4	0.0003					247	1	0.0003	0
ENSMUSG00000019066	RAB3D, member RAS oncogene family [Source:MGI;Acc:MGI:97844]	*		11	0.0027									220	1	0.0027	0.0004
ENSMUSG00000019179	malate dehydrogenase 2, NAD (mitochondrial) [Source:MGI;Acc:MGI:97050]	16	0.0032	68	0.011			29	0.0039	2	0.0001	25	0.0052	339	5	0.0047	0.0033
ENSMUSG00000019929	decorin [Source:MGI;Acc:MGI:94872]	2	0.0004									4	0.0008	355	2	0.0006	0.0001
ENSMUSG00000020048	heat shock protein 90kDa beta (Grp94), member 1 [Source:MGI;Acc:MGI:98817]	4	0.0003	32	0.0022	71	0.0067	93	0.0053			5	0.0004	803	5	0.003	0.002
ENSMUSG00000020088	SAR1 gene homolog A (S. cerevisiae) [Source:MGI;Acc:MGI:98230]			2	0.0006									199	1	0.0006	0.0001
ENSMUSG00000020089	pyrophosphatase (inorganic) 1 [Source:MGI;Acc:MGI:97831]			8	0.0015									290	1	0.0015	0.0002
ENSMUSG00000020149	RAB1, member RAS oncogene family [Source:MGI;Acc:MGI:97842]	5	0.0024	10	0.004			7.5	0.0024			2.5	0.0013	139	4	0.0025	0.0014
ENSMUSG00000020177	RIKEN cDNA 9530003J23 gene [Source:MGI;Acc:MGI:1924647]					34	0.0169	22	0.0066	155	0.0231	4	0.0019	152	4	0.0121	0.0112
ENSMUSG00000020241	collagen, type VI, alpha 2 [Source:MGI;Acc:MGI:88460]											3	0.0002	984	1	0.0002	0
ENSMUSG00000020267	histidine triad nucleotide binding protein 1 [Source:MGI;Acc:MGI:1321133]	10	0.0053	14	0.0061			8	0.0029			8	0.0044	127	4	0.0047	0.0025
ENSMUSG00000020321	malate dehydrogenase 1, NAD (soluble) [Source:MGI;Acc:MGI:97051]	64	0.0128	61	0.01	31	0.007	42	0.0057			37	0.0078	335	5	0.0087	0.0055
ENSMUSG00000020358	heterogeneous nuclear ribonucleoprotein A/B [Source:MGI;Acc:MGI:1330294]			15	0.0026			4	0.0006					312	2	0.0016	0.0005
ENSMUSG00000020361	heat shock protein 4 [Source:MGI;Acc:MGI:1342292]			2	0.0001			6	0.0003			5	0.0004	843	3	0.0003	0.0001
ENSMUSG00000020372	guanine nucleotide binding protein (G protein), beta polypeptide 2 like 1 [Source:MGI;Acc:MGI:101849]	2	0.0006	26	0.0062			14	0.0027			4	0.0012	232	4	0.0027	0.0016
ENSMUSG00000020402	voltage-dependent anion channel 1 [Source:MGI;Acc:MGI:106919]			7	0.0014			2	0.0003					284	2	0.0008	0.0002
ENSMUSG00000020432	transcobalamin 2 [Source:MGI;Acc:MGI:98534]									2	0.0001			431	1	0.0001	0
ENSMUSG00000020456	oxoglutarate dehydrogenase (lipoamide) [Source:MGI;Acc:MGI:1098267]			4	0.0002									1020	1	0.0002	0
ENSMUSG00000020475	phosphoglycerate mutase 2 [Source:MGI;Acc:MGI:1933118]	35	0.0092	11.5	0.0025									254	2	0.0059	0.0014
ENSMUSG00000020571	protein disulfide isomerase associated 6 [Source:MGI;Acc:MGI:1919103]	2	0.0003	13	0.0016	34	0.0057	77	0.0078			5	0.0008	446	5	0.0032	0.0023
ENSMUSG00000020581	anterior gradient 2 (Xenopus laevis) [Source:MGI;Acc:MGI:1344405]			39	0.0122			15	0.0039			2	0.0008	176	3	0.0056	0.0025
ENSMUSG00000020664	dihydrolipoamide dehydrogenase [Source:MGI;Acc:MGI:107450]			6	0.0006									510	1	0.0006	0.0001
ENSMUSG00000020681	angiotensin I converting enzyme (peptidyl-dipeptidase A) 1 [Source:MGI;Acc:MGI:87874]							5	0.0002					1023	1	0.0002	0
ENSMUSG00000020745	platelet-activating factor acetylhydrolase, isoform 1b, beta1 subunit [Source:MGI;Acc:MGI:109520]							2	0.0002					411	1	0.0002	0
ENSMUSG00000020788	ATPase, Ca++ transporting, ubiquitous [Source:MGI;Acc:MGI:1194503]	5.5	0.0004	22	0.0012									1010	2	0.0008	0.0002
ENSMUSG00000020849	tyrosine 3-monooxygenase/tryptophan 5-monooxygenase activation protein, epsilon polypeptide [Source:MGI;Acc:MGI:894689]	6	0.002	5	0.0013			12.4	0.0028			8	0.0028	204	4	0.0022	0.0012
ENSMUSG00000020857	expressed in non-metastatic cells 2, protein [Source:MGI;Acc:MGI:97356]	*		35	0.0126	*		8	0.0024			3	0.0014	153	3	0.0055	0.0024
ENSMUSG00000020869	leucine rich repeat containing 59 [Source:MGI;Acc:MGI:2138133]					2	0.0006							247	1	0.0006	0.0001
ENSMUSG00000020911	keratin 19 [Source:MGI;Acc:MGI:96693]	7.5	0.0012	44	0.006			9	0.001			23	0.004	404	4	0.003	0.0016
ENSMUSG00000020917	ATP citrate lyase [Source:MGI;Acc:MGI:103251]	2	0.0001									8	0.0005	1092	2	0.0003	0.0001
ENSMUSG00000021024	proteasome (prosome, macropain) subunit, alpha type 6 [Source:MGI;Acc:MGI:1347006]			4	0.0009			2	0.0004			4	0.0011	247	3	0.0008	0.0003
ENSMUSG00000021218	guanosine diphosphate (GDP) dissociation inhibitor 2 [Source:MGI;Acc:MGI:99845]	17.5	0.0027	25	0.0032			10.5	0.0011			11	0.0018	428	4	0.0022	0.0012
ENSMUSG00000021248	transmembrane emp24-like trafficking protein 10 (yeast) [Source:MGI;Acc:MGI:1915831]							4	0.0008					220	1	0.0008	0.0001
ENSMUSG00000021266	tryptophanyl-tRNA synthetase [Source:MGI;Acc:MGI:104630]							6	0.0006					482	1	0.0006	0.0001
ENSMUSG00000021270	heat shock protein 90kDa alpha (cytosolic), class A member 1 [Source:MGI;Acc:MGI:96250]	10	0.0009	17.5	0.0013	19	0.002	27	0.0017			16	0.0015	734	5	0.0015	0.001
ENSMUSG00000021456	fructose bisphosphatase 2 [Source:MGI;Acc:MGI:95491]	5	0.001	3	0.0005									340	2	0.0008	0.0002
ENSMUSG00000021546	heterogeneous nuclear ribonucleoprotein K [Source:MGI;Acc:MGI:99894]			12	0.0014			9	0.0009			10	0.0015	462	3	0.0013	0.0005
ENSMUSG00000021556	golgi membrane protein 1 [Source:MGI;Acc:MGI:1917329]			3	0.0004									394	1	0.0004	0.0001
ENSMUSG00000021577	succinate dehydrogenase complex, subunit A, flavoprotein (Fp) [Source:MGI;Acc:MGI:1914195]			3	0.0002									665	1	0.0002	0
ENSMUSG00000021749	oncoprotein induced transcript 1 [Source:MGI;Acc:MGI:1201784]			8	0.002							2	0.0006	224	2	0.0013	0.0004
ENSMUSG00000021771	voltage-dependent anion channel 2 [Source:MGI;Acc:MGI:106915]			8	0.0015									296	1	0.0015	0.0002
ENSMUSG00000021794	glutamate dehydrogenase 1 [Source:MGI;Acc:MGI:95753]			5	0.0005									559	1	0.0005	0.0001
ENSMUSG00000021822	plasminogen activator, urokinase [Source:MGI;Acc:MGI:97611]									9	0.0005			434	1	0.0005	0.0002
ENSMUSG00000021823	vinculin [Source:MGI;Acc:MGI:98927]			5	0.0005			12	0.0009			4	0.0005	610	3	0.0006	0.0003
ENSMUSG00000021832	proteasome (prosome, macropain) 26S subunit, ATPase, 6 [Source:MGI;Acc:MGI:1914339]			6	0.0008									390	1	0.0008	0.0001
ENSMUSG00000021866	annexin A11 [Source:MGI;Acc:MGI:108481]	2	0.0003	4	0.0005									476	2	0.0004	0.0001
ENSMUSG00000021939	cathepsin B [Source:MGI;Acc:MGI:88561]							5	0.0007					340	1	0.0007	0.0001
ENSMUSG00000021957	transketolase [Source:MGI;Acc:MGI:105992]	6	0.0006	23	0.002			19	0.0014			16	0.0018	624	4	0.0014	0.0008
ENSMUSG00000022037	clusterin [Source:MGI;Acc:MGI:88423]							3	0.0003	14	0.0007	2	0.0003	449	3	0.0004	0.0003
ENSMUSG00000022048	dihydropyrimidinase-like 2 [Source:MGI;Acc:MGI:1349763]	4	0.0005					8	0.0006					573	2	0.0005	0.0002
ENSMUSG00000022136	DnaJ (Hsp40) homolog, subfamily C, member 3B [Source:MGI;Acc:MGI:3696572]							9	0.0008					505	1	0.0008	0.0001
ENSMUSG00000022200	golgi phosphoprotein 3 [Source:MGI;Acc:MGI:1913879]			5	0.0009									299	1	0.0009	0.0001
ENSMUSG00000022216	proteasome (prosome, macropain) 28 subunit, alpha [Source:MGI;Acc:MGI:1096367]			9	0.002			3	0.0005			4	0.0011	250	3	0.0012	0.0005
ENSMUSG00000022234	chaperonin subunit 5 (epsilon) [Source:MGI;Acc:MGI:107185]			4	0.0004			2	0.0002					542	2	0.0003	0.0001
ENSMUSG00000022283	poly A binding protein, cytoplasmic 1 [Source:MGI;Acc:MGI:1349722]							3	0.0002					637	1	0.0002	0
ENSMUSG00000022285	tyrosine 3-monooxygenase/tryptophan 5-monooxygenase activation protein, zeta polypeptide [Source:MGI;Acc:MGI:109484]	9	0.0024	20	0.0045	3	0.0009	20.4	0.0038			21	0.006	246	5	0.0035	0.0024
ENSMUSG00000022407	adenylosuccinate lyase 1 [Source:MGI;Acc:MGI:103202]			2	0.0002									485	1	0.0002	0
ENSMUSG00000022443	myosin, heavy polypeptide 9, non-muscle [Source:MGI;Acc:MGI:107717]	9.2	0.0028	39.5	0.01	4	0.0014	20.5	0.0043			28	0.009	218	5	0.0055	0.0037
ENSMUSG00000022453	N-acetyl galactosaminidase, alpha [Source:MGI;Acc:MGI:1261422]			7	0.0009									416	1	0.0009	0.0001
ENSMUSG00000022477	aconitase 2, mitochondrial [Source:MGI;Acc:MGI:87880]	6	0.0005	18	0.0013			3	0.0002			4	0.0004	781	4	0.0006	0.0003
ENSMUSG00000022570	tissue specific transplantation antigen P35B [Source:MGI;Acc:MGI:98857]			20	0.0034									322	1	0.0034	0.0005
ENSMUSG00000022601	ribosomal protein L24 [Source:MGI;Acc:MGI:1915443]			7	0.0024									160	1	0.0024	0.0003
ENSMUSG00000022680	pyridoxal-dependent decarboxylase domain containing 1 [Source:MGI;Acc:MGI:1920909]			19	0.0019									548	1	0.0019	0.0003
ENSMUSG00000022711	phosphomannomutase 2 [Source:MGI;Acc:MGI:1859214]			8	0.0018									243	1	0.0018	0.0003
ENSMUSG00000022836	myosin, light polypeptide kinase [Source:MGI;Acc:MGI:894806]							35	0.0023			7	0.0007	688	2	0.0015	0.0005
ENSMUSG00000022868	alpha-2-HS-glycoprotein [Source:MGI;Acc:MGI:107189]	28	0.0054	14	0.0022	8	0.0017	24	0.0031			20	0.0041	346	5	0.0033	0.0021
ENSMUSG00000022871	fetuin beta [Source:MGI;Acc:MGI:1890221]											2	0.0004	389	1	0.0004	0
ENSMUSG00000022875	kininogen 1 [Source:MGI;Acc:MGI:1097705]	10	0.0014	4	0.0005							5	0.0007	471	3	0.0009	0.0003
ENSMUSG00000022884	eukaryotic translation initiation factor 4A2 [Source:MGI;Acc:MGI:106906]	*						8	0.0009					408	1	0.0009	0.0002
ENSMUSG00000022982	superoxide dismutase 1, soluble [Source:MGI;Acc:MGI:98351]	22	0.0095	35	0.0124	12	0.0058	27	0.0079			30	0.0136	155	5	0.0098	0.0064
ENSMUSG00000023019	glycerol-3-phosphate dehydrogenase 1 (soluble) [Source:MGI;Acc:MGI:95679]	20	0.0038	4	0.0006			2	0.0003					350	3	0.0016	0.0006
ENSMUSG00000023039	keratin 7 [Source:MGI;Acc:MGI:96704]			5.2	0.0006							1.4	0.0002	458	2	0.0004	0.0001
ENSMUSG00000023043	keratin 18 [Source:MGI;Acc:MGI:96692]			28	0.0036			5	0.0005			9	0.0015	424	3	0.0019	0.0008
ENSMUSG00000023064	synuclein, gamma [Source:MGI;Acc:MGI:1298397]							3	0.0011					124	1	0.0011	0.0002
ENSMUSG00000023092	four and a half LIM domains 1 [Source:MGI;Acc:MGI:1298387]	49	0.0117	25	0.0049			4	0.0006			5	0.0013	281	4	0.0046	0.0023
ENSMUSG00000023272	cysteine-rich with EGF-like domains 2 [Source:MGI;Acc:MGI:1923987]							8	0.001					351	1	0.001	0.0002
ENSMUSG00000023456	triosephosphate isomerase 1 [Source:MGI;Acc:MGI:98797]	104	0.0278	96	0.0211	2	0.0006	27	0.0049			27	0.0076	250	5	0.0124	0.0081
ENSMUSG00000023944	heat shock protein 90kDa alpha (cytosolic), class B member 1 [Source:MGI;Acc:MGI:96247]	32	0.003	36.5	0.0028	32	0.0033	53	0.0033			22	0.0021	725	5	0.0029	0.0019
ENSMUSG00000024026	glyoxalase 1 [Source:MGI;Acc:MGI:95742]	3	0.0011											185	1	0.0011	0.0001
ENSMUSG00000024125	spermine binding protein-like [Source:MGI;Acc:MGI:3694550]	21.5	0.0062	85.5	0.0202									233	2	0.0132	0.0036
ENSMUSG00000024128	spermine binding protein [Source:MGI;Acc:MGI:106021]	14.5	0.0048	44.5	0.012							116	0.04	204	3	0.0189	0.0068
ENSMUSG00000024164	complement component 3 [Source:MGI;Acc:MGI:88227]	29	0.0012	3	0.0001			13	0.0004			20	0.0008	1664	4	0.0006	0.0003
ENSMUSG00000024225	colipase, pancreatic [Source:MGI;Acc:MGI:88421]											5	0.0038	93	1	0.0038	0.0004
ENSMUSG00000024359	heat shock protein 9 [Source:MGI;Acc:MGI:96245]			6	0.0005									680	1	0.0005	0.0001
ENSMUSG00000024503	serine peptidase inhibitor, Kazal type 3 [Source:MGI;Acc:MGI:106202]					7	0.0065	14	0.0078	49	0.0137	45	0.0391	81	4	0.0168	0.0112
ENSMUSG00000024511	RAB27b, member RAS oncogene family [Source:MGI;Acc:MGI:1931295]			2	0.0005									219	1	0.0005	0.0001
ENSMUSG00000024590	lamin B1 [Source:MGI;Acc:MGI:96795]											3	0.0004	589	1	0.0004	0
ENSMUSG00000024597	solute carrier family 12, member 2 [Source:MGI;Acc:MGI:101924]			32	0.0015							10	0.0006	1206	2	0.001	0.0003
ENSMUSG00000024644	CNDP dipeptidase 2 (metallopeptidase M20 family) [Source:MGI;Acc:MGI:1913304]	3	0.0005	8	0.001									439	2	0.0008	0.0002
ENSMUSG00000024659	annexin A1 [Source:MGI;Acc:MGI:96819]	35	0.0067	80	0.0125			12	0.0015			51	0.0102	351	4	0.0077	0.004
ENSMUSG00000024870	RAB1B, member RAS oncogene family [Source:MGI;Acc:MGI:1923558]			10	0.0027							3	0.001	202	2	0.0019	0.0005
ENSMUSG00000024899	3'-phosphoadenosine 5'-phosphosulfate synthase 2 [Source:MGI;Acc:MGI:1330223]			8	0.0007									622	1	0.0007	0.0001
ENSMUSG00000024953	peroxiredoxin 5 [Source:MGI;Acc:MGI:1859821]	4	0.0013	23	0.006			14	0.003			18	0.006	211	4	0.0041	0.0022
ENSMUSG00000024975	programmed cell death 4 [Source:MGI;Acc:MGI:107490]			5	0.0006									470	1	0.0006	0.0001
ENSMUSG00000025027	X-prolyl aminopeptidase (aminopeptidase P) 1, soluble [Source:MGI;Acc:MGI:2180003]			3	0.0003									645	1	0.0003	0
ENSMUSG00000025068	glutathione S-transferase omega 1 [Source:MGI;Acc:MGI:1342273]			15	0.0034									241	1	0.0034	0.0005
ENSMUSG00000025130	prolyl 4-hydroxylase, beta polypeptide [Source:MGI;Acc:MGI:97464]	9	0.0012	67	0.0072	28	0.0041	74	0.0066	4	0.0002	16	0.0022	510	6	0.0036	0.0031
ENSMUSG00000025132	Rho GDP dissociation inhibitor (GDI) alpha [Source:MGI;Acc:MGI:2178103]	17	0.0055	23	0.0062	5	0.0018	15	0.0033			20	0.0069	205	5	0.0047	0.0031
ENSMUSG00000025150	carbonyl reductase 2 [Source:MGI;Acc:MGI:107200]											14	0.0046	213	1	0.0046	0.0005
ENSMUSG00000025153	fatty acid synthase [Source:MGI;Acc:MGI:95485]	12	0.0003	7	0.0002			13	0.0002			31	0.0009	2505	4	0.0004	0.0002
ENSMUSG00000025190	glutamate oxaloacetate transaminase 1, soluble [Source:MGI;Acc:MGI:95791]	11	0.0018											414	1	0.0018	0.0002
ENSMUSG00000025289	peroxiredoxin 4 [Source:MGI;Acc:MGI:1859815]							2	0.0004					258	1	0.0004	0.0001
ENSMUSG00000025290	ribosomal protein S24 [Source:MGI;Acc:MGI:98147]							7	0.0024					131	1	0.0024	0.0004
ENSMUSG00000025381	transmembrane protein 4 [Source:MGI;Acc:MGI:1928477]							3	0.0007					183	1	0.0007	0.0001
ENSMUSG00000025393	ATP synthase, H+ transporting mitochondrial F1 complex, beta subunit [Source:MGI;Acc:MGI:107801]	4	0.0005	53	0.0055			16	0.0014			13	0.0017	530	4	0.0023	0.0013
ENSMUSG00000025428	ATP synthase, H+ transporting, mitochondrial F1 complex, alpha subunit, isoform 1 [Source:MGI;Acc:MGI:88115]	25	0.0033	88	0.0094			32	0.0028			29	0.004	512	4	0.0049	0.0027
ENSMUSG00000025431	cysteine-rich secretory protein 1 [Source:MGI;Acc:MGI:102553]			13	0.0029									245	1	0.0029	0.0004
ENSMUSG00000025465	enoyl Coenzyme A hydratase, short chain, 1, mitochondrial [Source:MGI;Acc:MGI:2136460]							2	0.0003					291	1	0.0003	0.0001
ENSMUSG00000025503	transaldolase 1 [Source:MGI;Acc:MGI:1274789]			13	0.0021			4	0.0005			9	0.0019	338	3	0.0015	0.0006
ENSMUSG00000025508	ribosomal protein, large P2 [Source:MGI;Acc:MGI:1914436]			10	0.0047	11	0.0072	7	0.0027					116	3	0.0049	0.0019
ENSMUSG00000025533	argininosuccinate lyase [Source:MGI;Acc:MGI:88084]							2	0.0002					498	1	0.0002	0
ENSMUSG00000025544	transmembrane 9 superfamily member 2 [Source:MGI;Acc:MGI:1915309]			24	0.002									666	1	0.002	0.0003
ENSMUSG00000025613	chaperonin subunit 8 (theta) [Source:MGI;Acc:MGI:107183]			3	0.0003									549	1	0.0003	0
ENSMUSG00000025651	ubiquinol-cytochrome c reductase core protein 1 [Source:MGI;Acc:MGI:107876]			8	0.0009			2	0.0002					481	2	0.0006	0.0002
ENSMUSG00000025745	hydroxyacyl-Coenzyme A dehydrogenase/3-ketoacyl-Coenzyme A thiolase/enoyl-Coenzyme A hydratase (trifunctional protein), alpha subunit [Source:MGI;Acc:MGI:2135593]			4	0.0003							3	0.0003	764	2	0.0003	0.0001
ENSMUSG00000025781	ATP synthase, H+ transporting, mitochondrial F1 complex, gamma polypeptide 1 [Source:MGI;Acc:MGI:1261437]			4	0.0007			2	0.0003					298	2	0.0005	0.0002
ENSMUSG00000025787	transglutaminase 4 (prostate) [Source:MGI;Acc:MGI:3027002]	12	0.0012			501	0.0563	481	0.0325			32	0.0034	671	4	0.0233	0.0121
ENSMUSG00000025791	phosphoglucomutase 2 [Source:MGI;Acc:MGI:97565]	35	0.0041	29	0.0028			3	0.0002					572	3	0.0024	0.0009
ENSMUSG00000025794	ribosomal protein L14 [Source:MGI;Acc:MGI:1914365]			3	0.0007									223	1	0.0007	0.0001
ENSMUSG00000025823	protein disulfide isomerase associated 4 [Source:MGI;Acc:MGI:104864]			25	0.0021	55	0.0065	77	0.0054					642	3	0.0047	0.0019
ENSMUSG00000025950	isocitrate dehydrogenase 1 (NADP+), soluble [Source:MGI;Acc:MGI:96413]	7	0.0011	5	0.0007			20	0.0022			3	0.0005	418	4	0.0011	0.0007
ENSMUSG00000025980	heat shock protein 1 (chaperonin) [Source:MGI;Acc:MGI:96242]			9	0.0009							5	0.0006	574	2	0.0008	0.0002
ENSMUSG00000026192	5-aminoimidazole-4-carboxamide ribonucleotide formyltransferase/IMP cyclohydrolase [Source:MGI;Acc:MGI:1351352]	3	0.0003											581	1	0.0003	0
ENSMUSG00000026202	tubulin, alpha 4A [Source:MGI;Acc:MGI:1095410]	16.8	0.0025	42.7	0.0052	5	0.0008	25.7	0.0026			27.8	0.0044	449	5	0.0031	0.0021
ENSMUSG00000026208	desmin [Source:MGI;Acc:MGI:94885]											18	0.0027	470	1	0.0027	0.0003
ENSMUSG00000026234	nucleolin [Source:MGI;Acc:MGI:97286]			6	0.0005							4	0.0004	708	2	0.0004	0.0001
ENSMUSG00000026249	serine (or cysteine) peptidase inhibitor, clade E, member 2 [Source:MGI;Acc:MGI:101780]							5	0.0006	54	0.0031			398	2	0.0018	0.0012
ENSMUSG00000026276	septin 2 [Source:MGI;Acc:MGI:97298]			5	0.0009									291	1	0.0009	0.0001
ENSMUSG00000026327	serine (or cysteine) peptidase inhibitor, clade B (ovalbumin), member 11 [Source:MGI;Acc:MGI:1914207]			4	0.0006									389	1	0.0006	0.0001
ENSMUSG00000026335	peptidylglycine alpha-amidating monooxygenase [Source:MGI;Acc:MGI:97475]			10	0.0006									927	1	0.0006	0.0001
ENSMUSG00000026341	ARP3 actin-related protein 3 homolog (yeast) [Source:MGI;Acc:MGI:1921367]	3	0.0005	5	0.0007							5	0.0008	419	3	0.0007	0.0002
ENSMUSG00000026385	diazepam binding inhibitor [Source:MGI;Acc:MGI:94865]	7	0.0053					7	0.0036			4	0.0032	88	3	0.004	0.0016
ENSMUSG00000026417	polymeric immunoglobulin receptor [Source:MGI;Acc:MGI:103080]	8	0.0007	48	0.0034							12	0.0011	772	3	0.0017	0.0007
ENSMUSG00000026421	cysteine and glycine-rich protein 1 [Source:MGI;Acc:MGI:88549]	3	0.001			5	0.0019	62	0.0145			30	0.0109	194	4	0.0071	0.0041
ENSMUSG00000026473	glutamate-ammonia ligase (glutamine synthetase) [Source:MGI;Acc:MGI:95739]							4	0.0005			3	0.0006	374	2	0.0005	0.0001
ENSMUSG00000026519	transmembrane protein 63a [Source:MGI;Acc:MGI:2384789]			3	0.0002									805	1	0.0002	0
ENSMUSG00000026547	transgelin 2 [Source:MGI;Acc:MGI:1312985]			2	0.0005									206	1	0.0005	0.0001
ENSMUSG00000026553	coatomer protein complex subunit alpha [Source:MGI;Acc:MGI:1334462]			24	0.0016			2	0.0001			5	0.0004	848	3	0.0007	0.0003
ENSMUSG00000026576	ATPase, Na+/K+ transporting, beta 1 polypeptide [Source:MGI;Acc:MGI:88108]			5	0.0009									305	1	0.0009	0.0001
ENSMUSG00000026615	glutamyl-prolyl-tRNA synthetase [Source:MGI;Acc:MGI:97838]											2	0.0001	1513	1	0.0001	0
ENSMUSG00000026701	peroxiredoxin 6 [Source:MGI;Acc:MGI:894320]	11	0.0037	4	0.0011	116	0.0435	196	0.0442			57	0.02	201	5	0.0225	0.0151
ENSMUSG00000026728	vimentin [Source:MGI;Acc:MGI:98932]											6	0.0009	467	1	0.0009	0.0001
ENSMUSG00000026817	adenylate kinase 1 [Source:MGI;Acc:MGI:87977]	79	0.0271	50	0.0141			14	0.0033					195	3	0.0148	0.0058
ENSMUSG00000026864	heat shock protein 5 [Source:MGI;Acc:MGI:95835]	26	0.0027	126	0.0106	148	0.017	218	0.0151	8	0.0003	27	0.0029	656	6	0.0081	0.0066
ENSMUSG00000026878	RAB14, member RAS oncogene family [Source:MGI;Acc:MGI:1915615]			7	0.0021			3	0.0007					184	2	0.0014	0.0004
ENSMUSG00000026879	gelsolin [Source:MGI;Acc:MGI:95851]	32	0.0028	49	0.0036			18	0.0011			20	0.0019	756	4	0.0024	0.0012
ENSMUSG00000027006	DnaJ (Hsp40) homolog, subfamily C, member 10 [Source:MGI;Acc:MGI:1914111]			4	0.0003									794	1	0.0003	0
ENSMUSG00000027227	sorbitol dehydrogenase [Source:MGI;Acc:MGI:98266]					4	0.0008	13	0.0016					367	2	0.0012	0.0004
ENSMUSG00000027248	protein disulfide isomerase associated 3 [Source:MGI;Acc:MGI:95834]	4	0.0005	94	0.0102	46	0.0069	108	0.0097			21	0.0029	506	5	0.006	0.0043
ENSMUSG00000027249	coagulation factor II [Source:MGI;Acc:MGI:88380]	2	0.0002											618	1	0.0002	0
ENSMUSG00000027293	EH-domain containing 4 [Source:MGI;Acc:MGI:1919619]			4	0.0004									542	1	0.0004	0.0001
ENSMUSG00000027422	ribosome binding protein 1 [Source:MGI;Acc:MGI:1932395]			13	0.001									701	1	0.001	0.0001
ENSMUSG00000027429	SEC23B (S. cerevisiae) [Source:MGI;Acc:MGI:1350925]			2	0.0001			2	0.0001					768	2	0.0001	0
ENSMUSG00000027447	cystatin C [Source:MGI;Acc:MGI:102519]					14	0.0075			12	0.0019	3	0.0015	141	3	0.0036	0.0016
ENSMUSG00000027455	NSFL1 (p97) cofactor (p47) [Source:MGI;Acc:MGI:3042273]	3	0.0005											371	1	0.0005	0.0001
ENSMUSG00000027556	carbonic anhydrase 1 [Source:MGI;Acc:MGI:88268]	18	0.0046											262	1	0.0046	0.0005
ENSMUSG00000027559	carbonic anhydrase 3 [Source:MGI;Acc:MGI:88270]	206	0.0528	72	0.0152			45	0.0078			40	0.0108	261	4	0.0217	0.011
ENSMUSG00000027562	carbonic anhydrase 2 [Source:MGI;Acc:MGI:88269]	29	0.0074			8	0.0023	19	0.0033					261	3	0.0043	0.0017
ENSMUSG00000027566	proteasome (prosome, macropain) subunit, alpha type 7 [Source:MGI;Acc:MGI:1347070]							*				3	0.0008	249	1	0.0008	0.0001
ENSMUSG00000027597	S-adenosylhomocysteine hydrolase [Source:MGI;Acc:MGI:87968]							6	0.0006			4	0.0007	433	2	0.0006	0.0002
ENSMUSG00000027642	ribophorin II [Source:MGI;Acc:MGI:98085]							4	0.0003					624	1	0.0003	0.0001
ENSMUSG00000027712	annexin A5 [Source:MGI;Acc:MGI:106008]	27	0.0056	62	0.0106			41	0.0058			20	0.0044	320	4	0.0066	0.0037
ENSMUSG00000027940	tropomyosin 3, gamma [Source:MGI;Acc:MGI:1890149]							1.7	0.0003					285	1	0.0003	0
ENSMUSG00000028001	fibrinogen, alpha polypeptide [Source:RefSeq_peptide;Acc:NP_034326]	4	0.0005											558	1	0.0005	0.0001
ENSMUSG00000028063	lamin A [Source:MGI;Acc:MGI:96794]			10	0.001							3	0.0004	564	2	0.0007	0.0002
ENSMUSG00000028070	apolipoprotein A-I binding protein [Source:MGI;Acc:MGI:2180167]			2	0.0004									283	1	0.0004	0.0001
ENSMUSG00000028138	alcohol dehydrogenase 5 (class III), chi polypeptide [Source:MGI;Acc:MGI:87929]			4	0.0006			4	0.0005					375	2	0.0005	0.0002
ENSMUSG00000028185	deoxyribonuclease II beta [Source:MGI;Acc:MGI:1913283]									12	0.0008			355	1	0.0008	0.0003
ENSMUSG00000028334	N-acetylneuraminic acid synthase (sialic acid synthase) [Source:MGI;Acc:MGI:2149820]	15	0.0028	70	0.0107							8	0.0016	360	3	0.005	0.002
ENSMUSG00000028343	thioredoxin domain containing 4 (endoplasmic reticulum) [Source:MGI;Acc:MGI:1923549]			7	0.0009			11	0.0012			2	0.0003	407	3	0.0008	0.0004
ENSMUSG00000028367	thioredoxin 1 [Source:MGI;Acc:MGI:98874]	7	0.0044	15	0.0078			15	0.0064			6	0.004	106	4	0.0056	0.0032
ENSMUSG00000028378	leukotriene B4 12-hydroxydehydrogenase [Source:MGI;Acc:MGI:1914353]			5	0.0008			12	0.0016					330	2	0.0012	0.0004
ENSMUSG00000028452	valosin containing protein [Source:MGI;Acc:MGI:99919]	16	0.0013	39	0.0027	16	0.0015	29	0.0016	2	0.0001	15	0.0013	807	6	0.0014	0.0011
ENSMUSG00000028464	tropomyosin 2, beta [Source:MGI;Acc:MGI:98810]							2.5	0.0004			6	0.0015	285	2	0.0009	0.0002
ENSMUSG00000028465	talin 1 [Source:MGI;Acc:MGI:1099832]							7	0.001					315	1	0.001	0.0002
ENSMUSG00000028479	glucosamine [Source:MGI;Acc:MGI:1354951]			21	0.0016									723	1	0.0016	0.0002
ENSMUSG00000028656	CAP, adenylate cyclase-associated protein 1 (yeast) [Source:MGI;Acc:MGI:88262]			3	0.0003									475	1	0.0003	0
ENSMUSG00000028691	peroxiredoxin 1 [Source:MGI;Acc:MGI:99523]	16	0.0053	38	0.0104	12	0.0045	36	0.0082			16	0.0056	200	5	0.0068	0.0047
ENSMUSG00000028692	aldo-keto reductase family 1, member A4 (aldehyde reductase) [Source:MGI;Acc:MGI:1929955]	2	0.0004	11	0.0019			9	0.0013			8	0.0017	326	4	0.0013	0.0007
ENSMUSG00000028719	cytidylate kinase [Source:MGI;Acc:MGI:1913838]	6	0.0018	29	0.007			3	0.0006			7	0.0022	228	4	0.0029	0.0016
ENSMUSG00000028745	capping protein (actin filament) muscle Z-line, beta [Source:MGI;Acc:MGI:104652]	2	0.0005											273	1	0.0005	0.0001
ENSMUSG00000028757	dolichyl-di-phosphooligosaccharide-protein glycotransferase [Source:MGI;Acc:MGI:1194508]							4	0.0004					442	1	0.0004	0.0001
ENSMUSG00000028773	fatty acid binding protein 3, muscle and heart [Source:MGI;Acc:MGI:95476]	11	0.0055											134	1	0.0055	0.0006
ENSMUSG00000028927	peptidyl arginine deiminase, type II [Source:MGI;Acc:MGI:1338892]			3	0.0002									674	1	0.0002	0
ENSMUSG00000028936	ribosomal protein L22 [Source:MGI;Acc:MGI:99262]			6	0.0026									129	1	0.0026	0.0004
ENSMUSG00000028961	phosphogluconate dehydrogenase [Source:MGI;Acc:MGI:97553]			11	0.0012			8	0.0007			6	0.0009	484	3	0.0009	0.0004
ENSMUSG00000028964	Parkinson disease (autosomal recessive, early onset) 7 [Source:MGI;Acc:MGI:2135637]	13	0.0046	14	0.004			14	0.0033			14	0.0052	190	4	0.0043	0.0023
ENSMUSG00000029086	prominin 1 [Source:MGI;Acc:MGI:1100886]			16	0.001									847	1	0.001	0.0001
ENSMUSG00000029161	cell growth regulator with EF hand domain 1 [Source:MGI;Acc:MGI:1915817]			9	0.0018									281	1	0.0018	0.0003
ENSMUSG00000029368	albumin [Source:MGI;Acc:MGI:87991]	1006	0.1105	724	0.0653	326	0.0404	795	0.0592	205	0.0076	787	0.091	609	6	0.0623	0.0498
ENSMUSG00000029407	USO1 homolog, vesicle docking protein (yeast) [Source:MGI;Acc:MGI:1929095]			4	0.0002									929	1	0.0002	0
ENSMUSG00000029430	RAN, member RAS oncogene family [Source:MGI;Acc:MGI:1333112]	3	0.0009					10	0.0021			5	0.0016	217	3	0.0015	0.0007
ENSMUSG00000029455	aldehyde dehydrogenase 2, mitochondrial [Source:MGI;Acc:MGI:99600]	8	0.001	38	0.004	2	0.0003	15	0.0013			11	0.0015	520	5	0.0016	0.0011
ENSMUSG00000029467	ATPase, Ca++ transporting, cardiac muscle, slow twitch 2 [Source:MGI;Acc:MGI:88110]							8	0.0004					1021	1	0.0004	0.0001
ENSMUSG00000029484	annexin A3 [Source:MGI;Acc:MGI:1201378]	5	0.0013	12	0.0026							6	0.0017	252	3	0.0019	0.0007
ENSMUSG00000029518	RAB35, member RAS oncogene family [Source:MGI;Acc:MGI:1924657]	2	0.0007											202	1	0.0007	0.0001
ENSMUSG00000029614	ribosomal protein L6 [Source:MGI;Acc:MGI:108057]											2	0.0005	297	1	0.0005	0.0001
ENSMUSG00000029622	actin related protein 2/3 complex, subunit 1B [Source:MGI;Acc:MGI:1343142]			6	0.0009			2	0.0002					375	2	0.0006	0.0002
ENSMUSG00000029713	guanine nucleotide binding protein, beta 2 [Source:MGI;Acc:MGI:95784]			3	0.0005									319	1	0.0005	0.0001
ENSMUSG00000029761	caldesmon 1 [Source:MGI;Acc:MGI:88250]							4	0.0003					555	1	0.0003	0.0001
ENSMUSG00000029777	glycyl-tRNA synthetase [Source:MGI;Acc:MGI:2449057]							3	0.0002					730	1	0.0002	0
ENSMUSG00000029840	myotrophin [Source:MGI;Acc:MGI:99445]							6	0.0023					119	1	0.0023	0.0004
ENSMUSG00000029992	glutamine fructose-6-phosphate transaminase 1 [Source:MGI;Acc:MGI:95698]	19	0.0019	139	0.0112							3	0.0003	682	3	0.0045	0.0019
ENSMUSG00000029994	annexin A4 [Source:MGI;Acc:MGI:88030]	11	0.0023	25	0.0043	13	0.0031	15	0.0021			26	0.0057	320	5	0.0035	0.0022
ENSMUSG00000030057	cellular nucleic acid binding protein [Source:MGI;Acc:MGI:88431]											2	0.0008	178	1	0.0008	0.0001
ENSMUSG00000030058	coatomer protein complex, subunit gamma [Source:MGI;Acc:MGI:1858696]			4	0.0003							2	0.0002	875	2	0.0003	0.0001
ENSMUSG00000030062	ribophorin I [Source:MGI;Acc:MGI:98084]			2	0.0002			20	0.0015					609	2	0.0009	0.0003
ENSMUSG00000030131	murinoglobulin 2 [Source:MGI;Acc:MGI:99836]	10.5	0.0005									8.5	0.0004	1452	2	0.0004	0.0001
ENSMUSG00000030137	tubulin, alpha 8 [Source:MGI;Acc:MGI:1858225]	6.2	0.0009											450	1	0.0009	0.0001
ENSMUSG00000030246	lactate dehydrogenase B [Source:MGI;Acc:MGI:96763]							7	0.0009			3	0.0006	335	2	0.0008	0.0002
ENSMUSG00000030298	SEC13 homolog (S. cerevisiae) [Source:MGI;Acc:MGI:99832]			3	0.0005									323	1	0.0005	0.0001
ENSMUSG00000030359	pregnancy zone protein [Source:MGI;Acc:MGI:87854]	52	0.0023	11	0.0004			12	0.0004			11	0.0005	1502	4	0.0009	0.0005
ENSMUSG00000030399	creatine kinase, muscle [Source:MGI;Acc:MGI:88413]	533	0.0933	213	0.0306	28	0.0055	63	0.0075			8	0.0015	382	5	0.0277	0.0174
ENSMUSG00000030413	peptidoglycan recognition protein 1 [Source:MGI;Acc:MGI:1345092]			19	0.0057									183	1	0.0057	0.0008
ENSMUSG00000030536	IQ motif containing GTPase activating protein 1 [Source:MGI;Acc:MGI:1352757]			11	0.0004			3	0.0001			3	0.0001	1658	3	0.0002	0.0001
ENSMUSG00000030541	isocitrate dehydrogenase 2 (NADP+), mitochondrial [Source:MGI;Acc:MGI:96414]			3	0.0004									461	1	0.0004	0.0001
ENSMUSG00000030605	milk fat globule-EGF factor 8 protein [Source:MGI;Acc:MGI:102768]	2	0.0003	16	0.002							2	0.0003	445	3	0.0009	0.0004
ENSMUSG00000030659	nucleobindin 2 [Source:MGI;Acc:MGI:1858179]			2	0.0003			5	0.0005	59	0.0032	5	0.0008	421	4	0.0012	0.0013
ENSMUSG00000030695	aldolase 1, A isoform [Source:MGI;Acc:MGI:87994]	191	0.035	122	0.0184	8	0.0017	39	0.0048			23	0.0044	365	5	0.0129	0.0083
ENSMUSG00000030730	ATPase, Ca++ transporting, cardiac muscle, fast twitch 1 [Source:MGI;Acc:MGI:105058]	7.5	0.0005											995	1	0.0005	0.0001
ENSMUSG00000030744	ribosomal protein S3 [Source:MGI;Acc:MGI:1350917]			22	0.0055			4	0.0008			5	0.0016	218	3	0.0026	0.0011
ENSMUSG00000030754	coatomer protein complex, subunit beta 1 [Source:MGI;Acc:MGI:1917599]			4	0.0002			2	0.0001			2	0.0001	954	3	0.0001	0.0001
ENSMUSG00000030824	nucleobindin 1 [Source:MGI;Acc:MGI:97388]			18	0.0021							6	0.0009	460	2	0.0015	0.0004
ENSMUSG00000030895	hemopexin [Source:MGI;Acc:MGI:105112]	27	0.0039	7	0.0008			19	0.0019			18	0.0027	461	4	0.0023	0.0012
ENSMUSG00000031207	moesin [Source:MGI;Acc:MGI:97167]	*						9	0.0007			10	0.0012	578	2	0.0009	0.0003
ENSMUSG00000031246	SH3-binding domain glutamic acid-rich protein like [Source:MGI;Acc:MGI:1930849]							16	0.0063			3	0.0018	115	2	0.004	0.0013
ENSMUSG00000031328	filamin, alpha [Source:MGI;Acc:MGI:95556]							27	0.0005			18	0.0005	2613	2	0.0005	0.0001
ENSMUSG00000031400	glucose-6-phosphate dehydrogenase X-linked [Source:MGI;Acc:MGI:105979]			2	0.0002									516	1	0.0002	0
ENSMUSG00000031505	RIKEN cDNA 0710008K08 gene [Source:MGI;Acc:MGI:1913353]											3	0.0006	344	1	0.0006	0.0001
ENSMUSG00000031594	fibrinogen-like protein 1 [Source:MGI;Acc:MGI:102795]							2	0.0004					221	1	0.0004	0.0001
ENSMUSG00000031636	PDZ and LIM domain 3 [Source:MGI;Acc:MGI:1859274]	6	0.0013					4	0.0006					317	2	0.0009	0.0002
ENSMUSG00000031672	glutamate oxaloacetate transaminase 2, mitochondrial [Source:MGI;Acc:MGI:95792]	4	0.0006	31	0.004			7	0.0007					431	3	0.0018	0.0008
ENSMUSG00000031807	6-phosphogluconolactonase [Source:MGI;Acc:MGI:1913421]	2	0.0005	5	0.0011									258	2	0.0008	0.0002
ENSMUSG00000031938	RIKEN cDNA 4931406C07 gene [Source:MGI;Acc:MGI:1918234]							8	0.0011					316	1	0.0011	0.0002
ENSMUSG00000032047	acetyl-Coenzyme A acetyltransferase 1 [Source:MGI;Acc:MGI:87870]			9	0.0012									425	1	0.0012	0.0002
ENSMUSG00000032050	radixin [Source:MGI;Acc:MGI:97887]	*		12.5	0.0014									487	1	0.0014	0.0002
ENSMUSG00000032085	transgelin [Source:MGI;Acc:MGI:106012]	3	0.001			6	0.0022	56	0.0126			27	0.0094	202	4	0.0063	0.0036
ENSMUSG00000032096	archain 1 [Source:MGI;Acc:MGI:2387591]			5	0.0005							2	0.0003	512	2	0.0004	0.0001
ENSMUSG00000032099	seminal vesicle secretory protein 7 [Source:MGI;Acc:MGI:1930790]					33	0.0249	58	0.0263	34	0.0077	15	0.0106	100	4	0.0174	0.011
ENSMUSG00000032108	RIKEN cDNA D730048I06 gene [Source:MGI;Acc:MGI:1915421]					2	0.0016	7	0.0033	43	0.0103			95	3	0.0051	0.0043
ENSMUSG00000032115	hypoxia up-regulated 1 [Source:MGI;Acc:MGI:108030]							18	0.0008					1000	1	0.0008	0.0001
ENSMUSG00000032231	annexin A2 [Source:MGI;Acc:MGI:88246]	14	0.0028	28	0.0045			16	0.0021			29	0.006	340	4	0.0038	0.002
ENSMUSG00000032291	cellular retinoic acid binding protein I [Source:MGI;Acc:MGI:88490]											10	0.0051	138	1	0.0051	0.0006
ENSMUSG00000032294	pyruvate kinase, muscle [Source:MGI;Acc:MGI:97591]	105	0.0132	54	0.0056	7	0.001	50	0.0043			42	0.0056	532	5	0.0059	0.0038
ENSMUSG00000032314	electron transferring flavoprotein, alpha polypeptide [Source:MGI;Acc:MGI:106092]	2	0.0004	7	0.0012			3	0.0004					334	3	0.0007	0.0003
ENSMUSG00000032348	glutathione S-transferase, alpha 4 [Source:MGI;Acc:MGI:1309515]			5	0.0012							10	0.0032	223	2	0.0022	0.0005
ENSMUSG00000032366	tropomyosin 1, alpha [Source:MGI;Acc:MGI:98809]							2.7	0.0004			18.5	0.0046	285	2	0.0025	0.0006
ENSMUSG00000032383	peptidylprolyl isomerase B [Source:MGI;Acc:MGI:97750]			14	0.0035	18	0.0063	40	0.0084	2	0.0002			217	4	0.0046	0.0027
ENSMUSG00000032399	ribosomal protein L4 [Source:MGI;Acc:MGI:1915141]											6	0.001	420	1	0.001	0.0001
ENSMUSG00000032418	malic enzyme 1, NADP(+)-dependent, cytosolic [Source:MGI;Acc:MGI:97043]											4	0.0005	573	1	0.0005	0.0001
ENSMUSG00000032423	synaptotagmin binding, cytoplasmic RNA interacting protein [Source:MGI;Acc:MGI:1891690]											2	0.0003	563	1	0.0003	0
ENSMUSG00000032458	coatomer protein complex, subunit beta 2 (beta prime) [Source:MGI;Acc:MGI:1354962]			7	0.0004							3	0.0002	906	2	0.0003	0.0001
ENSMUSG00000032487	prostaglandin-endoperoxide synthase 2 [Source:MGI;Acc:MGI:97798]							6	0.0004					605	1	0.0004	0.0001
ENSMUSG00000032554	transferrin [Source:MGI;Acc:MGI:98821]	263	0.0252	233	0.0183	72	0.0078	235	0.0153	16	0.0005	249	0.0251	698	6	0.0154	0.0121
ENSMUSG00000032562	guanine nucleotide binding protein, alpha inhibiting 2 [Source:MGI;Acc:MGI:95772]			4	0.0006			*						356	1	0.0006	0.0001
ENSMUSG00000032575	arginine-rich, mutated in early stage tumors [Source:MGI;Acc:MGI:1922090]			9	0.0027	10	0.0042	25	0.0063					180	3	0.0044	0.0019
ENSMUSG00000032648	muscle glycogen phosphorylase [Source:MGI;Acc:MGI:97830]	50	0.0042											799	1	0.0042	0.0005
ENSMUSG00000032959	phosphatidylethanolamine binding protein 1 [Source:MGI;Acc:MGI:1344408]	24	0.0081	26	0.0072	*		31	0.0071			22	0.0078	199	4	0.0075	0.0041
ENSMUSG00000033059	brain glycogen phosphorylase [Source:MGI;Acc:MGI:97828]	6	0.0005	7	0.0005			4	0.0002			4	0.0003	844	4	0.0004	0.0002
ENSMUSG00000033065	phosphofructokinase, muscle [Source:MGI;Acc:MGI:97548]	15	0.0013											781	1	0.0013	0.0002
ENSMUSG00000033161	ATPase, Na+/K+ transporting, alpha 1 polypeptide [Source:MGI;Acc:MGI:88105]	6	0.0004	102	0.0055			7	0.0003			12	0.0008	1024	4	0.0018	0.001
ENSMUSG00000033184				5	0.0012									225	1	0.0012	0.0002
ENSMUSG00000033684	quiescin Q6 sulfhydryl oxidase 1 [Source:MGI;Acc:MGI:1330818]	5	0.0005	34	0.0026	8	0.0009	38	0.0024	118	0.0038	7	0.0007	705	6	0.0018	0.0023
ENSMUSG00000033831	fibrinogen, B beta polypeptide [Source:MGI;Acc:MGI:99501]	9	0.0012									4	0.0006	482	2	0.0009	0.0002
ENSMUSG00000033860	fibrinogen, gamma polypeptide [Source:MGI;Acc:MGI:95526]	2	0.0003											437	1	0.0003	0
ENSMUSG00000034088	high density lipoprotein (HDL) binding protein [Source:MGI;Acc:MGI:99256]			3	0.0001									1269	1	0.0001	0
ENSMUSG00000034868	myosin light chain, regulatory B [Source:MGI;Acc:MGI:107494]					*		2.5	0.0007			*		173	1	0.0007	0.0001
ENSMUSG00000034993	vesicle amine transport protein 1 homolog (T californica) [Source:MGI;Acc:MGI:1349450]			7	0.0009							3	0.0005	407	2	0.0007	0.0002
ENSMUSG00000034994	eukaryotic translation elongation factor 2 [Source:MGI;Acc:MGI:95288]	37	0.0029	98	0.0063	17	0.0015	47	0.0025			30	0.0025	859	5	0.0031	0.0021
ENSMUSG00000035325	SEC31 homolog A (S. cerevisiae) [Source:MGI;Acc:MGI:1916412]			13	0.0012			2	0.0001			4	0.0005	612	3	0.0006	0.0002
ENSMUSG00000035540	group specific component [Source:MGI;Acc:MGI:95669]	12	0.0017	3	0.0003			8	0.0008			8	0.0012	477	4	0.001	0.0005
ENSMUSG00000035896	ribonuclease, RNase A family, 1 (pancreatic) [Source:MGI;Acc:MGI:97919]					4	0.002	11	0.0033					150	2	0.0027	0.0008
ENSMUSG00000036427	glucose phosphate isomerase 1 [Source:MGI;Acc:MGI:95797]	25	0.003	9	0.0009			14	0.0011					559	3	0.0017	0.0007
ENSMUSG00000036446	lumican [Source:MGI;Acc:MGI:109347]											2	0.0004	339	1	0.0004	0
ENSMUSG00000036751	cytochrome c oxidase, subunit VIb polypeptide 1 [Source:MGI;Acc:MGI:107460]			14	0.0088							2	0.0016	87	2	0.0052	0.0015
ENSMUSG00000036752	tubulin, beta 2c [Source:MGI;Acc:MGI:1915472]			42.5	0.0052	*		38.6	0.0039	*		31	0.0049	446	3	0.0047	0.002
ENSMUSG00000036880	acetyl-Coenzyme A acyltransferase 2 (mitochondrial 3-oxoacyl-Coenzyme A thiolase) [Source:MGI;Acc:MGI:1098623]			8	0.0011							12	0.0021	398	2	0.0016	0.0004
ENSMUSG00000037053	alpha-2-glycoprotein 1, zinc [Source:MGI;Acc:MGI:103163]					5	0.0012	10	0.0015			9	0.0021	308	3	0.0016	0.0006
ENSMUSG00000037601	expressed in non-metastatic cells 1, protein [Source:MGI;Acc:MGI:97355]	*				*						3	0.0016	135	1	0.0016	0.0002
ENSMUSG00000037742	eukaryotic translation elongation factor 1 alpha 1 [Source:MGI;Acc:MGI:1096881]	35	0.0051	91	0.0108	46	0.0075	97	0.0095	8	0.0004	53	0.0081	463	6	0.0069	0.0056
ENSMUSG00000037820	transglutaminase 2, C polypeptide [Source:MGI;Acc:MGI:98731]											6	0.0011	401	1	0.0011	0.0001
ENSMUSG00000037852	carboxypeptidase E [Source:MGI;Acc:MGI:101932]	3	0.0004	44	0.0051									477	2	0.0028	0.0008
ENSMUSG00000038372	GDP-mannose 4, 6-dehydratase [Source:MGI;Acc:MGI:1891112]			50	0.0074	2	0.0004							373	2	0.0039	0.0011
ENSMUSG00000038650	ribonuclease/angiogenin inhibitor 1 [Source:MGI;Acc:MGI:1195456]	2	0.0003	8	0.001			4	0.0004			10	0.0015	457	4	0.0008	0.0004
ENSMUSG00000038845	prohibitin [Source:MGI;Acc:MGI:97572]			11	0.0022									273	1	0.0022	0.0003
ENSMUSG00000038991	thioredoxin domain containing 5 [Source:MGI;Acc:MGI:2145316]			13	0.0017									418	1	0.0017	0.0002
ENSMUSG00000039062	alanyl (membrane) aminopeptidase [Source:MGI;Acc:MGI:96749]											14	0.001	967	1	0.001	0.0001
ENSMUSG00000039215	seminal vesicle secretory protein 1 [Source:MGI;Acc:MGI:2682321]	25	0.002			20	0.0018			780	0.0215	3	0.0003	821	4	0.0064	0.008
ENSMUSG00000039450	dicarbonyl L-xylulose reductase [Source:MGI;Acc:MGI:1915130]			4	0.0009									241	1	0.0009	0.0001
ENSMUSG00000039630	heterogeneous nuclear ribonucleoprotein U [Source:MGI;Acc:MGI:1858195]	4	0.0003	12	0.0008			9	0.0005			7	0.0006	801	4	0.0006	0.0003
ENSMUSG00000039682	leucine aminopeptidase 3 [Source:MGI;Acc:MGI:1914238]			3	0.0003	7	0.001	12	0.001			3	0.0004	520	4	0.0007	0.0004
ENSMUSG00000040132	seminal vesicle secretory protein 2 [Source:MGI;Acc:MGI:1858275]	39	0.0069			50	0.01	44	0.0053	1344	0.081	5	0.0009	376	5	0.0208	0.0311
ENSMUSG00000040466	biliverdin reductase B (flavin reductase (NADPH)) [Source:MGI;Acc:MGI:2385271]	6	0.0019					3	0.0007					207	2	0.0013	0.0003
ENSMUSG00000040562	glutathione S-transferase, mu 2 [Source:MGI;Acc:MGI:95861]					2	0.0007	19.5	0.0044			5	0.0017	202	3	0.0023	0.001
ENSMUSG00000040618	phosphoenolpyruvate carboxykinase 2 (mitochondrial) [Source:MGI;Acc:MGI:1860456]			2	0.0002									668	1	0.0002	0
ENSMUSG00000041731	phosphoglucomutase 5 [Source:MGI;Acc:MGI:1925668]							7	0.0008					395	1	0.0008	0.0001
ENSMUSG00000041891	lectin, mannose-binding, 1 [Source:MGI;Acc:MGI:1917611]			14	0.0015									518	1	0.0015	0.0002
ENSMUSG00000042073	abhydrolase domain containing 14b [Source:MGI;Acc:MGI:1923741]											2	0.0007	211	1	0.0007	0.0001
ENSMUSG00000042079	heterogeneous nuclear ribonucleoprotein F [Source:MGI;Acc:MGI:2138741]							6	0.0007			6.5	0.0011	416	2	0.0009	0.0002
ENSMUSG00000043716	ribosomal protein L7 [Source:MGI;Acc:MGI:98073]											3	0.0008	271	1	0.0008	0.0001
ENSMUSG00000044021	mucin 19 [Source:MGI;Acc:MGI:2676278]			72	0.0049									815	1	0.0049	0.0007
ENSMUSG00000044734	serine (or cysteine) peptidase inhibitor, clade B, member 1a [Source:MGI;Acc:MGI:1913472]											3	0.0006	378	1	0.0006	0.0001
ENSMUSG00000044986	thiosulfate sulfurtransferase, mitochondrial [Source:MGI;Acc:MGI:98852]							4	0.0006					297	1	0.0006	0.0001
ENSMUSG00000045128	Ribosomal protein L18A [Source:MGI;Acc:MGI:1924058]			4	0.0012									177	1	0.0012	0.0002
ENSMUSG00000045394	tumor-associated calcium signal transducer 1 [Source:MGI;Acc:MGI:106653]			12	0.0021									316	1	0.0021	0.0003
ENSMUSG00000045763	brain abundant, membrane attached signal protein 1 [Source:MGI;Acc:MGI:1917600]			15	0.0036									227	1	0.0036	0.0005
ENSMUSG00000046434	heterogeneous nuclear ribonucleoprotein A1 [Source:MGI;Acc:MGI:104820]							2	0.0003					347	1	0.0003	0
ENSMUSG00000046841	cytoskeleton-associated protein 4 [Source:MGI;Acc:MGI:2444926]			2	0.0002									576	1	0.0002	0
ENSMUSG00000047126	clathrin, heavy polypeptide (Hc) [Source:MGI;Acc:MGI:2388633]	12	0.0005	58	0.0019			15	0.0004			14	0.0006	1676	4	0.0009	0.0005
ENSMUSG00000047187	RAB2, member RAS oncogene family [Source:MGI;Acc:MGI:1928750]	3	0.0009	22	0.0057									213	2	0.0033	0.0009
ENSMUSG00000047250	prostaglandin-endoperoxide synthase 1 [Source:MGI;Acc:MGI:97797]							4	0.0003					603	1	0.0003	0.0001
ENSMUSG00000047730	Fc fragment of IgG binding protein [Source:MGI;Acc:MGI:2444336]	19	0.001	14	0.0006	217	0.0132	200	0.0073			23	0.0013	1244	5	0.0047	0.003
ENSMUSG00000048126	collagen, type VI, alpha 3 [Source:MGI;Acc:MGI:88461]											5	0.0001	2657	1	0.0001	0
ENSMUSG00000049382	keratin 8 [Source:MGI;Acc:MGI:96705]	8	0.0011	45.2	0.0051	2	0.0003	27	0.0025			19.4	0.0028	491	5	0.0024	0.0016
ENSMUSG00000049517	ribosomal protein S23 [Source:MGI;Acc:MGI:1913725]			4	0.0015									145	1	0.0015	0.0002
ENSMUSG00000049539	histone cluster 1, H1a [Source:MGI;Acc:MGI:1931523]			5	0.0013									214	1	0.0013	0.0002
ENSMUSG00000049775	thymosin, beta 4, X chromosome [Source:MGI;Acc:MGI:99510]	3	0.004	5	0.0055							8	0.0113	50	3	0.0069	0.0025
ENSMUSG00000049940	progesterone receptor membrane component 2 [Source:MGI;Acc:MGI:1918054]							2	0.0004					218	1	0.0004	0.0001
ENSMUSG00000050383	seminal vesicle secretory protein 3B [Source:MGI;Acc:MGI:3583778]	*				*				103	0.0088			266	1	0.0088	0.0031
ENSMUSG00000050627	glycerol-3-phosphate dehydrogenase 1-like [Source:MGI;Acc:MGI:1289257]			6	0.0009									352	1	0.0009	0.0001
ENSMUSG00000051391	3-monooxygenase/tryptophan 5-monooxygenase activation protein, gamma polypeptide [Source:MGI;Acc:MGI:108109]	8	0.0022					2.4	0.0004					248	2	0.0013	0.0003
ENSMUSG00000051483	carbonyl reductase 1 [Source:MGI;Acc:MGI:88284]			12	0.0024			7	0.0011			7	0.0018	278	3	0.0018	0.0007
ENSMUSG00000051627	histone cluster 1, H1e [Source:MGI;Acc:MGI:1931527]	6	0.0018	28	0.007			4	0.0008			9	0.0029	220	4	0.0031	0.0017
ENSMUSG00000051695	poly(rC) binding protein 1 [Source:MGI;Acc:MGI:1345635]			11	0.0017									357	1	0.0017	0.0002
ENSMUSG00000052131	aldo-keto reductase family 1, member B7 [Source:MGI;Acc:MGI:101918]							77	0.011					317	1	0.011	0.0019
ENSMUSG00000052146	ribosomal protein S10 [Source:MGI;Acc:MGI:1914347]			3	0.001									166	1	0.001	0.0001
ENSMUSG00000052397	villin 2 [Source:MGI;Acc:MGI:98931]	*		41.5	0.0039	12	0.0015	21	0.0016			22	0.0026	586	4	0.0024	0.0013
ENSMUSG00000053038				6.5	0.0021			7.5	0.002			7	0.003	167	3	0.0024	0.001
ENSMUSG00000053279	aldehyde dehydrogenase family 1, subfamily A1 [Source:MGI;Acc:MGI:1353450]											12	0.0017	502	1	0.0017	0.0002
ENSMUSG00000053398	3-phosphoglycerate dehydrogenase [Source:MGI;Acc:MGI:1355330]			9	0.0009	6	0.0008	10	0.0008			28	0.0037	534	4	0.0016	0.0008
ENSMUSG00000053729	RIKEN cDNA 9530002K18 gene [Source:MGI;Acc:MGI:1924674]					30	0.0249	65	0.0324	434	0.108	20	0.0155	91	4	0.0452	0.0476
ENSMUSG00000054146	keratin 15 [Source:MGI;Acc:MGI:96689]	4.5	0.0007											455	1	0.0007	0.0001
ENSMUSG00000054169	CEA-related cell adhesion molecule 10 [Source:MGI;Acc:MGI:1347248]									88	0.0075			266	1	0.0075	0.0026
ENSMUSG00000054385	CEA-related cell adhesion molecule 2 [Source:MGI;Acc:MGI:1347246]			17	0.0027									341	1	0.0027	0.0004
ENSMUSG00000054717	high mobility group box 2 [Source:MGI;Acc:MGI:96157]			1.5	0.0004									211	1	0.0004	0.0001
ENSMUSG00000054808	actinin alpha 4 [Source:MGI;Acc:MGI:1890773]			12	0.0007			9.5	0.0005			7	0.0005	913	3	0.0006	0.0002
ENSMUSG00000055172	complement component 1, r subcomponent [Source:MGI;Acc:MGI:1355313]					29.5	0.0032	*						687	1	0.0032	0.0003
ENSMUSG00000055561	serine peptidase inhibitor, Kazal type 5 [Source:MGI;Acc:MGI:1919682]											38	0.0026	1018	1	0.0026	0.0003
ENSMUSG00000055762	eukaryotic translation elongation factor 1 delta (guanine nucleotide exchange protein) [Source:MGI;Acc:MGI:1913906]			6	0.0012									277	1	0.0012	0.0002
ENSMUSG00000056131	phosphoglucomutase 3 [Source:MGI;Acc:MGI:97566]			5	0.0005									522	1	0.0005	0.0001
ENSMUSG00000056201	cofilin 1, non-muscle [Source:MGI;Acc:MGI:101757]			8.5	0.002			8.5	0.0017			17	0.0052	229	3	0.003	0.0012
ENSMUSG00000056222	sparc/osteonectin, cwcv and kazal-like domains proteoglycan 1 [Source:MGI;Acc:MGI:105371]			8	0.0013									331	1	0.0013	0.0002
ENSMUSG00000056271	lectin, mannose-binding 1 like [Source:MGI;Acc:MGI:2667537]			3	0.0004									440	1	0.0004	0.0001
ENSMUSG00000056328	myosin, heavy polypeptide 1, skeletal muscle, adult [Source:MGI;Acc:MGI:1339711]	6.4	0.0002	*										1943	1	0.0002	0
ENSMUSG00000056629	FK506 binding protein 2 [Source:MGI;Acc:MGI:95542]							4	0.0013					141	1	0.0013	0.0002
ENSMUSG00000056973	carboxylesterase 3 [Source:MGI;Acc:MGI:2148202]							2.3	0.0002					566	1	0.0002	0
ENSMUSG00000057322	ribosomal protein L38 [Source:MGI;Acc:MGI:1914921]			2	0.0015							2	0.002	71	2	0.0018	0.0004
ENSMUSG00000057400	esterase 1 [Source:MGI;Acc:MGI:95420]	4	0.0005	4	0.0004			8.3	0.0007			6	0.0008	555	4	0.0006	0.0003
ENSMUSG00000057417	demilune cell and parotid protein 3 [Source:RefSeq_peptide;Acc:NP_001071101]	31	0.0132	139	0.0486									157	2	0.0309	0.0085
ENSMUSG00000057738	spectrin alpha 2 [Source:MGI;Acc:MGI:98386]											2	0.0001	2465	1	0.0001	0
ENSMUSG00000058135	glutathione S-transferase, mu 1 [Source:MGI;Acc:MGI:95860]							15.5	0.003			10	0.003	232	2	0.003	0.0009
ENSMUSG00000058207	serine (or cysteine) peptidase inhibitor, clade A, member 3K [Source:MGI;Acc:MGI:98377]	98	0.0156	60	0.0079	10	0.0018	88.5	0.0096	11	0.0006	74	0.0124	419	6	0.008	0.0064
ENSMUSG00000058558	ribosomal protein L5 [Source:MGI;Acc:MGI:102854]			5	0.0009			2	0.0003					298	2	0.0006	0.0002
ENSMUSG00000058773	histone cluster 1, H1b [Source:MGI;Acc:MGI:1861461]			12	0.0029							2	0.0006	224	2	0.0017	0.0005
ENSMUSG00000058799	nucleosome assembly protein 1-like 1 [Source:MGI;Acc:MGI:1855693]							2	0.0002					392	1	0.0002	0
ENSMUSG00000059070	ribosomal protein L18 [Source:MGI;Acc:MGI:98003]			12	0.0035			6	0.0014					189	2	0.0024	0.0008
ENSMUSG00000059149	major facilitator superfamily domain containing 4 [Source:MGI;Acc:MGI:2442786]			3	0.0003									511	1	0.0003	0
ENSMUSG00000059343	Adult male testis cDNA, RIKEN full-length enriched library, clone:4933417I20 product:ALDOLASE 1, A ISOFORM homolog (Novel protein similar to aldolase 1, A isoform Aldo1) (Adult male testis cDNA, RIKEN full-length enriched library, clone:4921524E03 product [Source:Uniprot/SPTREMBL;Acc:Q9CPQ9]							19	0.0024					365	1	0.0024	0.0004
ENSMUSG00000059481	plasminogen [Source:MGI;Acc:MGI:97620]											3	0.0003	813	1	0.0003	0
ENSMUSG00000059668	keratin 4 [Source:MGI;Acc:MGI:96701]			1.2	0.0001									526	1	0.0001	0
ENSMUSG00000059796	eukaryotic translation initiation factor 4A1 [Source:MGI;Acc:MGI:95303]	*										4	0.0007	407	1	0.0007	0.0001
ENSMUSG00000059908	murinoglobulin 1 [Source:MGI;Acc:MGI:99837]	26.5	0.0012					16	0.0005			16.5	0.0008	1477	3	0.0008	0.0003
ENSMUSG00000060126	tumor protein, translationally-controlled 1 [Source:MGI;Acc:MGI:104890]	9	0.0034	16	0.005			10	0.0026			4	0.0016	176	4	0.0032	0.0017
ENSMUSG00000060147	serine (or cysteine) peptidase inhibitor, clade B, member 6a [Source:MGI;Acc:MGI:103123]	16	0.0028	7	0.001			7	0.0008					379	3	0.0015	0.0006
ENSMUSG00000060600	enolase 3, beta muscle [Source:MGI;Acc:MGI:95395]	210	0.0323	120.2	0.0152	9.5	0.0016	23.3	0.0024					435	4	0.0129	0.0066
ENSMUSG00000060680	myosin, light polypeptide 6, alkali, smooth muscle and non-muscle [Source:MGI;Acc:MGI:109318]							17	0.0051			9	0.0042	152	2	0.0046	0.0013
ENSMUSG00000060802	beta-2 microglobulin [Source:MGI;Acc:MGI:88127]					19	0.0119	9	0.0034	26	0.0049	14	0.0082	120	4	0.0071	0.0045
ENSMUSG00000060803	glutathione S-transferase, pi 1 [Source:MGI;Acc:MGI:95865]	3	0.001											211	1	0.001	0.0001
ENSMUSG00000061315	nascent polypeptide-associated complex alpha polypeptide [Source:MGI;Acc:MGI:106095]			5	0.0002			4	0.0002			4	0.0002	1202	3	0.0002	0.0001
ENSMUSG00000061397	keratin 79 [Source:MGI;Acc:MGI:2385030]											1.4	0.0002	532	1	0.0002	0
ENSMUSG00000061718	protein phosphatase 1, regulatory (inhibitor) subunit 1B [Source:MGI;Acc:MGI:94860]			2	0.0006									195	1	0.0006	0.0001
ENSMUSG00000061808	transthyretin [Source:MGI;Acc:MGI:98865]	10	0.0045			2	0.001	17	0.0052			4	0.0019	148	4	0.0032	0.0018
ENSMUSG00000061838	succinate-Coenzyme A ligase, GDP-forming, beta subunit [Source:MGI;Acc:MGI:1306824]			5	0.0006									434	1	0.0006	0.0001
ENSMUSG00000062070	phosphoglycerate kinase 1 [Source:MGI;Acc:MGI:97555]	77	0.0123	61	0.008	11	0.002	38	0.0041			15	0.0025	418	5	0.0058	0.0038
ENSMUSG00000062380	tubulin, beta 3 [Source:MGI;Acc:MGI:107813]	12.3	0.0018									12.5	0.002	451	2	0.0019	0.0004
ENSMUSG00000062515	fatty acid binding protein 4, adipocyte [Source:MGI;Acc:MGI:88038]	78	0.0392	11	0.0045			27	0.0092			53	0.0281	133	4	0.0202	0.01
ENSMUSG00000062929	cofilin 2, muscle [Source:MGI;Acc:MGI:101763]	23	0.0092											167	1	0.0092	0.0011
ENSMUSG00000063129	aldolase 1, A isoform, retrogene 2 [Source:MGI;Acc:MGI:1931052]	30	0.0055											365	1	0.0055	0.0006
ENSMUSG00000063229	lactate dehydrogenase A [Source:MGI;Acc:MGI:96759]	62	0.0124	13	0.0021	11	0.0025	9	0.0012			10	0.0021	333	5	0.0041	0.0025
ENSMUSG00000063856	glutathione peroxidase 1 [Source:MGI;Acc:MGI:104887]			3	0.0008			4	0.0009					202	2	0.0009	0.0003
ENSMUSG00000066154	major urinary protein 3 [Source:MGI;Acc:MGI:97235]	20	0.0072					35.5	0.0087			*		185	2	0.0079	0.0024
ENSMUSG00000066361	serine (or cysteine) peptidase inhibitor, clade A, member 3C [Source:MGI;Acc:MGI:102848]	4	0.0006					6.5	0.0007	2	0.0001			418	3	0.0005	0.0002
ENSMUSG00000066626												4	0.0013	209	1	0.0013	0.0002
ENSMUSG00000067274	ribosomal protein, large, P0 [Source:MGI;Acc:MGI:1927636]			12	0.0021			7	0.001			5	0.0011	318	3	0.0014	0.0006
ENSMUSG00000067283	heat shock protein 1A [Source:MGI;Acc:MGI:96244]	*				*		22.8	0.0016			8.3	0.0009	643	2	0.0013	0.0004
ENSMUSG00000067818	myosin, light polypeptide 9, regulatory [Source:MGI;Acc:MGI:2138915]							6.5	0.0017					173	1	0.0017	0.0003
ENSMUSG00000068039	t-complex protein 1 [Source:MGI;Acc:MGI:98535]			6	0.0006							2	0.0003	557	2	0.0004	0.0001
ENSMUSG00000068220	lectin, galactose binding, soluble 1 [Source:MGI;Acc:MGI:96777]											8	0.0041	136	1	0.0041	0.0005
ENSMUSG00000068874	selenium binding protein 1 [Source:MGI;Acc:MGI:96825]							*				14	0.0021	473	1	0.0021	0.0002
ENSMUSG00000070284	GDP-mannose pyrophosphorylase B [Source:MGI;Acc:MGI:2660880]			9	0.0014			3	0.0004					361	2	0.0009	0.0003
ENSMUSG00000071177	serine (or cysteine) peptidase inhibitor, clade A, member 1d [Source:MGI;Acc:MGI:891968]	31.5	0.0051									25	0.0043	414	2	0.0047	0.0011
ENSMUSG00000071178	serine (or cysteine) preptidase inhibitor, clade A, member 1b [Source:MGI;Acc:MGI:891970]							29.5	0.0032	5	0.0003			414	2	0.0018	0.0007
ENSMUSG00000071644	eukaryotic translation elongation factor 1 gamma [Source:MGI;Acc:MGI:1914410]			7	0.0009			4	0.0004					438	2	0.0006	0.0002
ENSMUSG00000071650	alpha glucosidase 2 alpha neutral subunit [Source:MGI;Acc:MGI:1097667]							3	0.0001					956	1	0.0001	0
ENSMUSG00000072235	tubulin, alpha 1A [Source:MGI;Acc:MGI:98869]			42.2	0.0051	*		*				31.3	0.0049	452	2	0.005	0.0013
ENSMUSG00000072949	acyl-CoA thioesterase 1 [Source:MGI;Acc:MGI:1349396]											3	0.0005	420	1	0.0005	0.0001
ENSMUSG00000073839	major urinary protein 1 [Source:MGI;Acc:MGI:97233]			*		*		47.5	0.0119					181	1	0.0119	0.0021
ENSMUSG00000074207	alcohol dehydrogenase 1 (class I) [Source:MGI;Acc:MGI:87921]	6	0.0011	9	0.0013			19	0.0023			19	0.0036	376	4	0.0021	0.0011
ENSMUSG00000074781	ubiquitin-conjugating enzyme E2N [Source:MGI;Acc:MGI:1934835]			2	0.0007									154	1	0.0007	0.0001
ENSMUSG00000076434	WAP four-disulfide core domain 3 [Source:MGI;Acc:MGI:1923897]											17	0.0133	90	1	0.0133	0.0015
ENSMUSG00000076617	Immunoglobulin heavy chain C gene segment [Source:IMGT/GENE_DB;Acc:IGHM]	6	0.0009									5	0.0008	465	2	0.0009	0.0002
ENSMUSG00000078672	predicted gene, OTTMUSG00000007485 [Source:MGI;Acc:MGI:3651981]							5	0.0012					182	1	0.0012	0.0002
ENSMUSG00000078775	LOC100037259 protein (Fragment). [Source:Uniprot/SPTREMBL;Acc:A1L0S3]	9	0.0026			672	0.2222	160	0.0318			75	0.0232	228	4	0.0699	0.0317
ENSMUSG00000078776	Fc fragment of IgG binding protein [Source:MGI;Acc:MGI:2444336]	44	0.0062	9	0.001	636	0.1007	472	0.045			133	0.0197	476	5	0.0345	0.0214
ENSMUSG00000078812	eukaryotic translation initiation factor 5A [Source:MGI;Acc:MGI:106248]	7	0.003	7	0.0025	3	0.0015	12	0.0035			14	0.0064	155	5	0.0034	0.0022
ENSMUSG00000078964	liver carboxylesterase N-like [Source:RefSeq_peptide;Acc:NP_001074841]	5	0.0006					3.3	0.0003					568	2	0.0004	0.0001
ENSMUSG00000079015	serine (or cysteine) peptidase inhibitor, clade A, member 1c [Source:MGI;Acc:MGI:891969]	50.5	0.0082	*		18	0.0033	44.5	0.0049			31	0.0053	414	4	0.0054	0.0027
ENSMUSG00000079343	predicted gene, EG317677 [Source:MGI;Acc:MGI:3644269]					8	0.0009							689	1	0.0009	0.0001
ENSMUSG00000079345	complement component 1, r subcomponent [Source:MGI;Acc:MGI:1355313]					31.5	0.0034	*						706	1	0.0034	0.0004
ENSMUSG00000079426	actin related protein 2/3 complex, subunit 4 [Source:MGI;Acc:MGI:1915339]			5	0.0016			3	0.0008					168	2	0.0012	0.0004
ENSMUSG00000079477	RAB7, member RAS oncogene family [Source:MGI;Acc:MGI:105068]			4	0.0011									208	1	0.0011	0.0002
